# Supplementary material for: Super-resolution mapping in rod photoreceptors identifies rhodopsin trafficking through the inner segment plasma membrane as an essential subcellular pathway
Source: PLoS Biol. 2024 Jan 8;22(1):e3002467. doi: 10.1371/journal.pbio.3002467 (PMC10773939; doi:10.1371/journal.pbio.3002467)
Supplement: S1 Data — (XLSX) [file pbio.3002467.s006.xlsx]

## Sheet: A. Fig 4 Data
TABLE A
Fig 4C
Distance (µm)	NbGFP-A647 Intensity	STX3 Intensity
0	27.91	102.577
0.03243	27.315	100.153
0.06485	27.36	101.126
0.09728	34.541	106.775
0.1297	52.829	117.414
0.16213	79.532	128.577
0.19456	106.811	134.964
0.22698	124.18	133.964
0.25941	121.378	125.216
0.29183	100.982	110.261
0.32426	73.523	91.207
0.35669	48.694	71.649
0.38911	34.333	54.063
0.42154	30.73	41.063
0.45397	32.928	32.595
0.48639	37.667	28.189
0.51882	44.883	27.108
0.55124	55.342	27.667
0.58367	66.964	29.694
0.6161	75.838	31.631
0.64852	78.667	32.505
0.68095	75.523	31.495
0.71337	69.063	28.577
0.7458	63.505	24.802
0.77823	61.793	21.577
0.81065	63.703	21.135
0.84308	68.054	23.486
0.8755	72.036	28.009
0.90793	72.532	32.748
0.94036	69.667	37.018
0.97278	66.297	40.198
1.00521	63.45	42.514
1.03764	62.099	44.775
1.07006	62.018	46.441
1.10249	62.559	46.568
1.13491	62.018	46.207
1.16734	59.541	45.387
1.19977	55.892	44.982
1.23219	52.901	46.324
1.26462	52.622	49.577
1.29704	56.333	55.279
1.32947	65.045	63.243
1.3619	77.694	74.054
1.39432	90.523	85.766
1.42675	100.829	96.171
1.45917	106.306	104.288
1.4916	105.171	110.577
1.52403	99.775	115.901
1.55645	94.595	119.685
1.58888	95.874	121.802
1.62131	103.216	122.432
1.65373	115.577	121.73
1.68616	127.009	121.063
1.71858	132.081	119.523
Fig 4D
Distance (µm)	SNAP25 Intensity	STX3 Intensity
0	39.6605	35.917
0.0327	42.6972	39.367
0.0654	46.4312	42.697
0.0981	54.5688	49.615
0.1308	66.0642	63.101
0.1635	76.4954	77.532
0.1962	81.0183	90.706
0.2289	81.0367	94
0.2616	78.3761	86.45
0.2943	76.3027	77.844
0.327	74.4587	76.642
0.3597	73.2569	75.835
0.3924	69.4037	72.596
0.4251	62.0826	70.523
0.4578	55.0917	73.138
0.4905	54.5688	74.239
0.5232	60.0275	73.853
0.5559	66.3853	78.826
0.5886	70.0826	83.33
0.6213	68.9358	80.917
0.654	65.3486	73.651
0.6867	59.5963	63.505
0.7194	52.945	52.899
0.7521	45.0367	43.734
0.7848	35.2936	34.321
0.8175	26.3486	24.202
0.8502	19.156	17.239
0.8829	13.9541	13.055
0.9156	11.7706	11.229
0.9483	11.4312	10.138
0.981	11.4679	8.56
1.0137	10.6697	6.202
1.0464	8.6239	3.596
1.0791	5.7798	1.523
1.1118	4.2477	0.661
1.1445	3.1284	0.248
1.1772	1.8165	0.174
1.2099	0.945	0.174
1.2426	0.422	0
1.2753	0	0
1.308	0.0275	0
1.3407	0.1284	0
1.3734	0.7339	0.037
1.4061	1.7982	0.339
1.4388	3.2569	1.596
1.4715	4.8532	2.67
1.5042	6.3119	4.119
1.5369	7.0826	6.404
1.5696	7.4312	8.385
1.6023	7.6972	10.193
1.635	9.5321	13.174
1.6677	12.5229	19.018
1.7004	15.7982	24.945
1.7331	19.0917	29.073
1.7658	22.9817	34.275
1.7985	28.4954	39.982
1.8312	32.633	44.633
1.8639	33.1009	47.688
1.8966	33.945	46.624
1.9293	38.5413	43.459
1.962	49.1743	47.138
1.9947	60.8532	59.642
2.0274	69.9908	70.954
2.0601	72.8073	74.514
2.0928	68.5688	70.404
2.1255	61.8532	66.046
2.1582	59.4862	65.734
2.1909	62.5596	68.615
2.2236	68.4312	73.257
2.2563	73.3211	79.89
2.289	76.7064	86.422
2.3217	81.0092	93.514
2.3544	88.1193	101.22
2.3871	91.5046	107.367
2.4198	87.6055	110.028
2.4525	80.9541	104.229
2.4852	73.1927	93.376
2.5179	64.6606	80.569
2.5506	58.0092	61.853
2.5833	51.7982	46.083
2.616	44.9266	35.633
2.6487	40.8899	32.257
Fig 4E
Distance (µm)	Pdc Intensity	STX3 Intensity
0	34.7727	98.489
0.03243	33.0341	96.42
0.06485	32.7273	97.352
0.09728	34.6136	98.398
0.1297	39.2045	94.477
0.16213	45.3636	83.636
0.19456	50.6818	67.284
0.22698	53.0795	50.318
0.25941	53.0682	36.989
0.29183	53.9773	25.773
0.32426	57.7955	17.034
0.35669	64.9545	10.693
0.38911	72.4432	8
0.42154	77.4659	6.477
0.45397	79.3523	5.261
0.48639	79.4886	3.932
0.51882	79.5114	2.545
0.55124	78.7841	1.477
0.58367	75.5909	1.17
0.6161	70.4205	1.08
0.64852	66.5227	0.977
0.68095	66.6818	0.909
0.71337	70.7045	0.739
0.7458	75.6477	0.83
0.77823	79.4091	1.523
0.81065	82.7159	3.523
0.84308	87.1364	6.67
0.8755	93.6591	9.011
0.90793	100.079	9.852
0.94036	102.352	8.67
0.97278	101.364	5.875
1.00521	99.2159	2.955
1.03764	98.3977	1.102
1.07006	99.1364	0.432
1.10249	99.5114	0.193
1.13491	97.7045	0
1.16734	93.4545	0
1.19977	87.7614	0
1.23219	82.4432	0
1.26462	78.7273	0
1.29704	75.6705	0
1.32947	72.1477	0.466
1.3619	68.1477	2.42
1.39432	64.1705	5.636
1.42675	61.4205	9.909
1.45917	60.6818	14.955
1.4916	61.25	22.25
1.52403	60.8068	32.977
1.55645	57.7273	43.545
1.58888	52.3068	50.352
1.62131	46.6818	53.443
1.65373	43.3182	55.33
1.68616	42.4091	61.33
1.71858	42.0795	75.955
1.75101	40.5568	94.92
1.78344	37.2273	111.352
1.81586	32.8409	118.875
1.84829	28.0568	112.898
1.88071	22.7841	93.523
1.91314	17.1818	69.83
1.94557	12.3182	51.761
1.97799	9.2273	43.239
2.01042	8.7045	43.25

## Sheet: B. Fig 5 Data
TABLE B
Fig 5D
Distance (µm)	Rho-C-1D4 Intensity	STX3 Intensity
0	58.5827	45.2835
0.03243	57.9843	51.3622
0.06485	58.2126	59.5433
0.09728	58.9213	67.5512
0.1297	59.189	73.3228
0.16213	59.252	75.7323
0.19456	57.7717	74.4646
0.22698	55.6614	70.2992
0.25941	55.0394	64.7638
0.29183	57.3307	60.4882
0.32426	60.8661	59.3701
0.35669	65.1496	60.7008
0.38911	68.8268	63.0866
0.42154	70.7717	66
0.45397	71.0709	67.5591
0.48639	68.6929	66.2835
0.51882	62.7402	62.7638
0.55124	54.4724	56.2126
0.58367	45.685	47.3071
0.6161	38.315	37.874
0.64852	34.0472	28.1024
0.68095	31.9921	20.0866
0.71337	30.1732	14.4882
0.7458	29.1654	10.3386
0.77823	29.4173	7.2283
0.81065	30.811	5.2756
0.84308	32.5118	4.5748
0.8755	34.3071	5.4409
0.90793	36.0157	6.6535
0.94036	36.9291	7.6457
0.97278	37.5591	8.7953
1.00521	38.9685	10.4331
1.03764	42.0709	12.063
1.07006	46.5984	13.063
1.10249	51.126	13.2756
1.13491	53.4095	12.5591
1.16734	53.4882	11.0079
1.19977	53.8661	9.2598
1.23219	55.937	8.0787
1.26462	60.6535	7.4331
1.29704	66.6693	7.2283
1.32947	72.9685	7.4961
1.3619	78.8976	8.2598
1.39432	81.0315	9.1181
1.42675	80.0315	10.4724
1.45917	79.4173	12.3465
1.4916	78.1496	14.3701
1.52403	74.4488	16.0236
1.55645	68.7559	17.4961
1.58888	62.063	18.5354
1.62131	55.4803	18.9134
1.65373	50.8976	18.5039
1.68616	47.4724	17.937
1.71858	44.1654	17.4724
1.75101	40.1024	17.5433
1.78344	35.9606	18.1575
1.81586	33.4724	19.0394
1.84829	33.6378	19.7717
1.88071	35.0945	20.4724
1.91314	36.811	21.0157
1.94557	36.9606	21.4803
1.97799	36.1181	22.0079
2.01042	35.5669	22.6299
2.04284	36.9449	23.1024
2.07527	40.1024	22.9843
2.1077	43.4961	22.6378
2.14012	45	22.8504
2.17255	43.2126	23.2992
2.20497	39.8976	23.1811
2.2374	36.2835	22.315
2.26983	32.8346	21.5591
2.30225	29.811	21.2835
2.33468	27.9764	21.4252
2.36711	27.0787	22.1968
2.39953	27.5433	24.3307
2.43196	28.4488	28.2047
2.46438	30.0394	33.3622
2.49681	32.2441	39.4882
2.52924	35.2441	44.8268
2.56166	38.685	48.748
2.59409	41.3701	50.7008
2.62651	43.2992	51.5039
2.65894	46.1024	51.5748
2.69137	48.8346	50.6142
2.72379	51.4882	48.8583
2.75622	53.7244	46.4803
2.78864	54.0472	43.937
2.82107	52.1654	41.126
2.8535	48.4252	38.8425
2.88592	44.2598	37.622
2.91835	40.3701	37.5118
2.95078	36.8268	36.9685
2.9832	33.7953	35.5276
3.01563	31.6614	33.6535
3.04805	29.063	31.8189
3.08048	26.0394	29.6614
3.11291	23.2835	27.2362
3.14533	22.0551	25.0787
3.17776	22.8898	22.811
3.21018	24.6614	20.2913
Fig 5E
Distance (µm)	Rho-N-4D2 Intensity	STX3 Intensity
0	30.7912	85.286
0.03243	40.044	102.912
0.06485	53.956	115.593
0.09728	67.1648	121.187
0.1297	72.3407	118.385
0.16213	68.3736	107.901
0.19456	57.989	92.846
0.22698	44.8132	77.077
0.25941	35.8571	62.56
0.29183	31.9231	51.527
0.32426	31.6044	43.78
0.35669	32.1099	38.538
0.38911	32	33.967
0.42154	31.2198	29.341
0.45397	30.9231	26.615
0.48639	32.0659	24.978
0.51882	34.3517	22.659
0.55124	36.3407	20.418
0.58367	37.8571	19.341
0.6161	41.6703	18.67
0.64852	48.4066	19.044
0.68095	55.1429	19.505
0.71337	58.2527	20.022
0.7458	56.7473	19.934
0.77823	54.3407	19.396
0.81065	54.2967	18.407
0.84308	59.4396	18.846
0.8755	67.2527	21.923
0.90793	74.978	26.396
0.94036	79.978	31.967
0.97278	80.5714	37.154
1.00521	76.5934	40.956
1.03764	73.2967	41.462
1.07006	71.3187	39.527
1.10249	71.8791	36.363
1.13491	69.3077	31.945
1.16734	63.2308	28.923
1.19977	54.8462	29.154
1.23219	45.5494	30.11
1.26462	38.989	30.923
1.29704	35.989	31.868
1.32947	36	34.67
1.3619	38.1319	38.571
1.39432	39.8791	42.429
1.42675	41.5824	44.209
1.45917	43.1758	44.615
1.4916	44.4066	44.703
1.52403	45.9341	44.275
1.55645	47.1978	42.527
1.58888	48.6813	42.407
1.62131	49.6044	45.451
1.65373	47.967	54.527
1.68616	43.2198	67.176
1.71858	37.8462	79.736
1.75101	34.2857	91.879
1.78344	33.7912	101.308
1.81586	34.9121	103.769

## Sheet: C. Fig 6 Data
TABLE C
Fig 6A
Distance-to-hull Frequency plot	Distance-to-hull (µm)	Rho-GFP Frequency	STX3 Frequency	Random Frequency		CDF plot	Distance-to-hull (µm)	Rho-GFP	STX3	Random
	0.03	0.138004	0.270374	0.0509554			0	0	0	0
	0.06	0.125737	0.208054	0.0431706			0.001	0.00460014	0.00901246	0.00164347
	0.09	0.107808	0.11371	0.0379807			0.002	0.00920028	0.0180249	0.00328694
	0.12	0.0997877	0.0830297	0.0405756			0.003	0.0138004	0.0270374	0.00493041
	0.15	0.076669	0.05465	0.0455296			0.004	0.0184006	0.0360499	0.00657388
	0.18	0.0552017	0.0339406	0.0403397			0.005	0.0230007	0.0450623	0.00821735
	0.21	0.0431706	0.0279962	0.0405756			0.006	0.0276008	0.0540748	0.00986082
	0.24	0.0408115	0.0209012	0.0368011			0.007	0.032201	0.0630872	0.0115043
	0.27	0.0301958	0.0193672	0.0393961			0.008	0.0368011	0.0720997	0.0131478
	0.3	0.0228828	0.0143816	0.0384525			0.009	0.0414013	0.0811122	0.0147912
	0.33	0.0242982	0.0138063	0.0403397			0.01	0.0460014	0.0901246	0.0164347
	0.36	0.0217032	0.0103547	0.0363293			0.011	0.0506016	0.0991371	0.0180782
	0.39	0.0165133	0.011697	0.0438783			0.012	0.0552017	0.10815	0.0197216
	0.42	0.0167492	0.0157239	0.0318471			0.013	0.0598018	0.117162	0.0213651
	0.45	0.017221	0.0145733	0.0356216			0.014	0.064402	0.126174	0.0230086
	0.48	0.014862	0.00767018	0.0403397			0.015	0.0690021	0.135187	0.024652
	0.51	0.0139184	0.00862896	0.0316112			0.016	0.0736023	0.144199	0.0262955
	0.54	0.0134466	0.00651966	0.0379807			0.017	0.0782024	0.153212	0.027939
	0.57	0.0115593	0.0063279	0.0299599			0.018	0.0828025	0.162224	0.0295824
	0.6	0.0108516	0.00402685	0.0276008			0.019	0.0874027	0.171237	0.0312259
	0.63	0.00707714	0.00441036	0.0233546			0.02	0.0920028	0.180249	0.0328694
	0.66	0.0113234	0.00230106	0.0217032			0.021	0.096603	0.189262	0.0345129
	0.69	0.00920028	0.00287632	0.0250059			0.022	0.101203	0.198274	0.0361563
	0.72	0.00636943	0.00613615	0.0217032			0.023	0.105803	0.207287	0.0377998
	0.75	0.00872847	0.00498562	0.0217032			0.024	0.110403	0.216299	0.0394433
	0.78	0.0101439	0.0113135	0.0167492			0.025	0.115004	0.225312	0.0410867
	0.81	0.012267	0.00287632	0.0184006			0.026	0.119604	0.234324	0.0427302
	0.84	0.0103798	0.00383509	0.0158056			0.027	0.124204	0.243337	0.0443737
	0.87	0.00967209	0.00364334	0.0155697			0.028	0.128804	0.252349	0.0460171
	0.9	0.004954	0.00153404	0.012267			0.029	0.133404	0.261361	0.0476606
	0.93	0.00259495	0.00191755	0.0120311			0.03	0.138004	0.270374	0.0493041
	0.96	0.00141543	0.00479386	0.00967209			0.031	0.142195	0.277309	0.0506802
	0.99	0.00141543	0.00325983	0.00613352			0.032	0.146387	0.284244	0.0520563
	1.02	0.00212314	0.000383509	0.00542581			0.033	0.150578	0.291179	0.0534324
							0.034	0.154769	0.298114	0.0548085
							0.035	0.15896	0.30505	0.0561846
							0.036	0.163152	0.311985	0.0575607
							0.037	0.167343	0.31892	0.0589369
							0.038	0.171534	0.325855	0.060313
							0.039	0.175725	0.33279	0.0616891
							0.04	0.179917	0.339725	0.0630652
							0.041	0.184108	0.34666	0.0644413
							0.042	0.188299	0.353595	0.0658174
							0.043	0.19249	0.360531	0.0671935
							0.044	0.196682	0.367466	0.0685696
							0.045	0.200873	0.374401	0.0699457
							0.046	0.205064	0.381336	0.0713219
							0.047	0.209255	0.388271	0.072698
							0.048	0.213447	0.395206	0.0740741
							0.049	0.217638	0.402141	0.0754502
							0.05	0.221829	0.409076	0.0768263
							0.051	0.22602	0.416012	0.0782024
							0.052	0.230212	0.422947	0.0795785
							0.053	0.234403	0.429882	0.0809546
							0.054	0.238594	0.436817	0.0823307
							0.055	0.242785	0.443752	0.0837068
							0.056	0.246976	0.450687	0.085083
							0.057	0.251168	0.457622	0.0864591
							0.058	0.255359	0.464557	0.0878352
							0.059	0.25955	0.471492	0.0892113
							0.06	0.263741	0.478428	0.0905874
							0.061	0.267335	0.482218	0.0919792
							0.062	0.270929	0.486008	0.0933711
							0.063	0.274522	0.489799	0.0947629
							0.064	0.278116	0.493589	0.0961548
							0.065	0.28171	0.497379	0.0975466
							0.066	0.285303	0.50117	0.0989384
							0.067	0.288897	0.50496	0.10033
							0.068	0.29249	0.50875	0.101722
							0.069	0.296084	0.512541	0.103114
							0.07	0.299678	0.516331	0.104506
							0.071	0.303271	0.520121	0.105898
							0.072	0.306865	0.523912	0.107289
							0.073	0.310458	0.527702	0.108681
							0.074	0.314052	0.531492	0.110073
							0.075	0.317646	0.535283	0.111465
							0.076	0.321239	0.539073	0.112857
							0.077	0.324833	0.542864	0.114249
							0.078	0.328427	0.546654	0.11564
							0.079	0.33202	0.550444	0.117032
							0.08	0.335614	0.554235	0.118424
							0.081	0.339207	0.558025	0.119816
							0.082	0.342801	0.561815	0.121208
							0.083	0.346395	0.565606	0.1226
							0.084	0.349988	0.569396	0.123992
							0.085	0.353582	0.573186	0.125383
							0.086	0.357175	0.576977	0.126775
							0.087	0.360769	0.580767	0.128167
							0.088	0.364363	0.584557	0.129559
							0.089	0.367956	0.588348	0.130951
							0.09	0.37155	0.592138	0.132343
							0.091	0.374876	0.594906	0.133947
							0.092	0.378202	0.597673	0.135551
							0.093	0.381529	0.600441	0.137155
							0.094	0.384855	0.603209	0.138759
							0.095	0.388181	0.605976	0.140363
							0.096	0.391507	0.608744	0.141967
							0.097	0.394834	0.611512	0.143572
							0.098	0.39816	0.614279	0.145176
							0.099	0.401486	0.617047	0.14678
							0.1	0.404812	0.619815	0.148384
							0.101	0.408139	0.622582	0.149988
							0.102	0.411465	0.62535	0.151592
							0.103	0.414791	0.628118	0.153197
							0.104	0.418117	0.630885	0.154801
							0.105	0.421444	0.633653	0.156405
							0.106	0.42477	0.636421	0.158009
							0.107	0.428096	0.639188	0.159613
							0.108	0.431423	0.641956	0.161217
							0.109	0.434749	0.644724	0.162821
							0.11	0.438075	0.647491	0.164426
							0.111	0.441401	0.650259	0.16603
							0.112	0.444728	0.653027	0.167634
							0.113	0.448054	0.655794	0.169238
							0.114	0.45138	0.658562	0.170842
							0.115	0.454706	0.661329	0.172446
							0.116	0.458033	0.664097	0.17405
							0.117	0.461359	0.666865	0.175655
							0.118	0.464685	0.669632	0.177259
							0.119	0.468011	0.6724	0.178863
							0.12	0.471338	0.675168	0.180467
							0.121	0.473893	0.676989	0.181898
							0.122	0.476449	0.678811	0.183329
							0.123	0.479004	0.680633	0.184761
							0.124	0.48156	0.682454	0.186192
							0.125	0.484116	0.684276	0.187623
							0.126	0.486671	0.686098	0.189054
							0.127	0.489227	0.687919	0.190485
							0.128	0.491783	0.689741	0.191916
							0.129	0.494338	0.691563	0.193347
							0.13	0.496894	0.693384	0.194779
							0.131	0.49945	0.695206	0.19621
							0.132	0.502005	0.697028	0.197641
							0.133	0.504561	0.698849	0.199072
							0.134	0.507116	0.700671	0.200503
							0.135	0.509672	0.702493	0.201934
							0.136	0.512228	0.704314	0.203366
							0.137	0.514783	0.706136	0.204797
							0.138	0.517339	0.707958	0.206228
							0.139	0.519895	0.709779	0.207659
							0.14	0.52245	0.711601	0.20909
							0.141	0.525006	0.713423	0.210521
							0.142	0.527562	0.715244	0.211953
							0.143	0.530117	0.717066	0.213384
							0.144	0.532673	0.718888	0.214815
							0.145	0.535228	0.720709	0.216246
							0.146	0.537784	0.722531	0.217677
							0.147	0.54034	0.724353	0.219108
							0.148	0.542895	0.726174	0.220539
							0.149	0.545451	0.727996	0.221971
							0.15	0.548007	0.729818	0.223402
							0.151	0.549847	0.730949	0.225014
							0.152	0.551687	0.732081	0.226626
							0.153	0.553527	0.733212	0.228238
							0.154	0.555367	0.734343	0.22985
							0.155	0.557207	0.735475	0.231462
							0.156	0.559047	0.736606	0.233074
							0.157	0.560887	0.737737	0.234686
							0.158	0.562727	0.738869	0.236298
							0.159	0.564567	0.74	0.23791
							0.16	0.566407	0.741131	0.239522
							0.161	0.568247	0.742263	0.241134
							0.162	0.570087	0.743394	0.242746
							0.163	0.571927	0.744525	0.244358
							0.164	0.573767	0.745657	0.24597
							0.165	0.575607	0.746788	0.247582
							0.166	0.577448	0.747919	0.249194
							0.167	0.579288	0.749051	0.250806
							0.168	0.581128	0.750182	0.252418
							0.169	0.582968	0.751314	0.25403
							0.17	0.584808	0.752445	0.255642
							0.171	0.586648	0.753576	0.257254
							0.172	0.588488	0.754708	0.258866
							0.173	0.590328	0.755839	0.260478
							0.174	0.592168	0.75697	0.26209
							0.175	0.594008	0.758102	0.263702
							0.176	0.595848	0.759233	0.265314
							0.177	0.597688	0.760364	0.266926
							0.178	0.599528	0.761496	0.268538
							0.179	0.601368	0.762627	0.27015
							0.18	0.603208	0.763758	0.271762
							0.181	0.604647	0.764692	0.272973
							0.182	0.606086	0.765625	0.274184
							0.183	0.607525	0.766558	0.275395
							0.184	0.608964	0.767491	0.276606
							0.185	0.610403	0.768424	0.277817
							0.186	0.611842	0.769358	0.279028
							0.187	0.613281	0.770291	0.280239
							0.188	0.61472	0.771224	0.28145
							0.189	0.616159	0.772157	0.282661
							0.19	0.617598	0.77309	0.283872
							0.191	0.619038	0.774024	0.285083
							0.192	0.620477	0.774957	0.286294
							0.193	0.621916	0.77589	0.287505
							0.194	0.623355	0.776823	0.288716
							0.195	0.624794	0.777756	0.289927
							0.196	0.626233	0.77869	0.291138
							0.197	0.627672	0.779623	0.292349
							0.198	0.629111	0.780556	0.29356
							0.199	0.63055	0.781489	0.294771
							0.2	0.631989	0.782422	0.295982
							0.201	0.633428	0.783356	0.297193
							0.202	0.634867	0.784289	0.298404
							0.203	0.636306	0.785222	0.299615
							0.204	0.637745	0.786155	0.300826
							0.205	0.639184	0.787089	0.302037
							0.206	0.640623	0.788022	0.303248
							0.207	0.642062	0.788955	0.304459
							0.208	0.643501	0.789888	0.30567
							0.209	0.64494	0.790821	0.306881
							0.21	0.646379	0.791755	0.308092
							0.211	0.647739	0.792451	0.309507
							0.212	0.6491	0.793148	0.310922
							0.213	0.65046	0.793845	0.312338
							0.214	0.65182	0.794541	0.313753
							0.215	0.653181	0.795238	0.315169
							0.216	0.654541	0.795935	0.316584
							0.217	0.655902	0.796632	0.318
							0.218	0.657262	0.797328	0.319415
							0.219	0.658622	0.798025	0.32083
							0.22	0.659983	0.798722	0.322246
							0.221	0.661343	0.799418	0.323661
							0.222	0.662703	0.800115	0.325077
							0.223	0.664064	0.800812	0.326492
							0.224	0.665424	0.801508	0.327908
							0.225	0.666785	0.802205	0.329323
							0.226	0.668145	0.802902	0.330738
							0.227	0.669505	0.803599	0.332154
							0.228	0.670866	0.804295	0.333569
							0.229	0.672226	0.804992	0.334985
							0.23	0.673587	0.805689	0.3364
							0.231	0.674947	0.806385	0.337816
							0.232	0.676307	0.807082	0.339231
							0.233	0.677668	0.807779	0.340646
							0.234	0.679028	0.808476	0.342062
							0.235	0.680388	0.809172	0.343477
							0.236	0.681749	0.809869	0.344893
							0.237	0.683109	0.810566	0.346308
							0.238	0.68447	0.811262	0.347724
							0.239	0.68583	0.811959	0.349139
							0.24	0.68719	0.812656	0.350554
							0.241	0.688197	0.813301	0.35186
							0.242	0.689203	0.813947	0.353165
							0.243	0.69021	0.814593	0.35447
							0.244	0.691216	0.815238	0.355776
							0.245	0.692223	0.815884	0.357081
							0.246	0.69323	0.816529	0.358386
							0.247	0.694236	0.817175	0.359692
							0.248	0.695243	0.81782	0.360997
							0.249	0.696249	0.818466	0.362302
							0.25	0.697256	0.819112	0.363608
							0.251	0.698262	0.819757	0.364913
							0.252	0.699269	0.820403	0.366218
							0.253	0.700275	0.821048	0.367524
							0.254	0.701282	0.821694	0.368829
							0.255	0.702288	0.822339	0.370134
							0.256	0.703295	0.822985	0.37144
							0.257	0.704301	0.823631	0.372745
							0.258	0.705308	0.824276	0.37405
							0.259	0.706314	0.824922	0.375356
							0.26	0.707321	0.825567	0.376661
							0.261	0.708327	0.826213	0.377967
							0.262	0.709334	0.826858	0.379272
							0.263	0.71034	0.827504	0.380577
							0.264	0.711347	0.82815	0.381883
							0.265	0.712354	0.828795	0.383188
							0.266	0.71336	0.829441	0.384493
							0.267	0.714367	0.830086	0.385799
							0.268	0.715373	0.830732	0.387104
							0.269	0.71638	0.831377	0.388409
							0.27	0.717386	0.832023	0.389715
							0.271	0.718149	0.832502	0.391083
							0.272	0.718912	0.832982	0.392451
							0.273	0.719674	0.833461	0.393819
							0.274	0.720437	0.833941	0.395188
							0.275	0.7212	0.83442	0.396556
							0.276	0.721963	0.834899	0.397924
							0.277	0.722725	0.835379	0.399292
							0.278	0.723488	0.835858	0.400661
							0.279	0.724251	0.836337	0.402029
							0.28	0.725014	0.836817	0.403397
							0.281	0.725777	0.837296	0.404765
							0.282	0.726539	0.837776	0.406134
							0.283	0.727302	0.838255	0.407502
							0.284	0.728065	0.838734	0.40887
							0.285	0.728828	0.839214	0.410238
							0.286	0.72959	0.839693	0.411607
							0.287	0.730353	0.840173	0.412975
							0.288	0.731116	0.840652	0.414343
							0.289	0.731879	0.841131	0.415711
							0.29	0.732641	0.841611	0.417079
							0.291	0.733404	0.84209	0.418448
							0.292	0.734167	0.84257	0.419816
							0.293	0.73493	0.843049	0.421184
							0.294	0.735692	0.843528	0.422552
							0.295	0.736455	0.844008	0.423921
							0.296	0.737218	0.844487	0.425289
							0.297	0.737981	0.844966	0.426657
							0.298	0.738743	0.845446	0.428025
							0.299	0.739506	0.845925	0.429394
							0.3	0.740269	0.846405	0.430762
							0.301	0.741079	0.846865	0.432122
							0.302	0.741889	0.847325	0.433483
							0.303	0.742699	0.847785	0.434843
							0.304	0.743509	0.848245	0.436204
							0.305	0.744319	0.848706	0.437564
							0.306	0.745129	0.849166	0.438924
							0.307	0.745939	0.849626	0.440285
							0.308	0.746748	0.850086	0.441645
							0.309	0.747558	0.850547	0.443005
							0.31	0.748368	0.851007	0.444366
							0.311	0.749178	0.851467	0.445726
							0.312	0.749988	0.851927	0.447087
							0.313	0.750798	0.852387	0.448447
							0.314	0.751608	0.852848	0.449807
							0.315	0.752418	0.853308	0.451168
							0.316	0.753228	0.853768	0.452528
							0.317	0.754038	0.854228	0.453888
							0.318	0.754848	0.854688	0.455249
							0.319	0.755658	0.855149	0.456609
							0.32	0.756468	0.855609	0.45797
							0.321	0.757278	0.856069	0.45933
							0.322	0.758088	0.856529	0.46069
							0.323	0.758898	0.856989	0.462051
							0.324	0.759707	0.85745	0.463411
							0.325	0.760517	0.85791	0.464772
							0.326	0.761327	0.85837	0.466132
							0.327	0.762137	0.85883	0.467492
							0.328	0.762947	0.859291	0.468853
							0.329	0.763757	0.859751	0.470213
							0.33	0.764567	0.860211	0.471573
							0.331	0.765291	0.860556	0.472808
							0.332	0.766014	0.860901	0.474043
							0.333	0.766737	0.861246	0.475277
							0.334	0.767461	0.861592	0.476512
							0.335	0.768184	0.861937	0.477746
							0.336	0.768908	0.862282	0.478981
							0.337	0.769631	0.862627	0.480215
							0.338	0.770355	0.862972	0.48145
							0.339	0.771078	0.863317	0.482685
							0.34	0.771802	0.863663	0.483919
							0.341	0.772525	0.864008	0.485154
							0.342	0.773248	0.864353	0.486388
							0.343	0.773972	0.864698	0.487623
							0.344	0.774695	0.865043	0.488857
							0.345	0.775419	0.865388	0.490092
							0.346	0.776142	0.865733	0.491327
							0.347	0.776866	0.866079	0.492561
							0.348	0.777589	0.866424	0.493796
							0.349	0.778312	0.866769	0.49503
							0.35	0.779036	0.867114	0.496265
							0.351	0.779759	0.867459	0.497499
							0.352	0.780483	0.867804	0.498734
							0.353	0.781206	0.86815	0.499969
							0.354	0.78193	0.868495	0.501203
							0.355	0.782653	0.86884	0.502438
							0.356	0.783377	0.869185	0.503672
							0.357	0.7841	0.86953	0.504907
							0.358	0.784823	0.869875	0.506141
							0.359	0.785547	0.870221	0.507376
							0.36	0.78627	0.870566	0.508611
							0.361	0.786821	0.870956	0.509751
							0.362	0.787371	0.871345	0.510891
							0.363	0.787922	0.871735	0.512031
							0.364	0.788472	0.872125	0.513171
							0.365	0.789023	0.872515	0.514312
							0.366	0.789573	0.872905	0.515452
							0.367	0.790123	0.873295	0.516592
							0.368	0.790674	0.873685	0.517732
							0.369	0.791224	0.874075	0.518872
							0.37	0.791775	0.874465	0.520013
							0.371	0.792325	0.874855	0.521153
							0.372	0.792876	0.875244	0.522293
							0.373	0.793426	0.875634	0.523433
							0.374	0.793977	0.876024	0.524573
							0.375	0.794527	0.876414	0.525714
							0.376	0.795077	0.876804	0.526854
							0.377	0.795628	0.877194	0.527994
							0.378	0.796178	0.877584	0.529134
							0.379	0.796729	0.877974	0.530274
							0.38	0.797279	0.878364	0.531415
							0.381	0.79783	0.878754	0.532555
							0.382	0.79838	0.879143	0.533695
							0.383	0.798931	0.879533	0.534835
							0.384	0.799481	0.879923	0.535975
							0.385	0.800031	0.880313	0.537116
							0.386	0.800582	0.880703	0.538256
							0.387	0.801132	0.881093	0.539396
							0.388	0.801683	0.881483	0.540536
							0.389	0.802233	0.881873	0.541676
							0.39	0.802784	0.882263	0.542817
							0.391	0.803342	0.882787	0.54398
							0.392	0.8039	0.883311	0.545144
							0.393	0.804459	0.883835	0.546308
							0.394	0.805017	0.884359	0.547472
							0.395	0.805575	0.884883	0.548636
							0.396	0.806134	0.885407	0.549799
							0.397	0.806692	0.885932	0.550963
							0.398	0.80725	0.886456	0.552127
							0.399	0.807808	0.88698	0.553291
							0.4	0.808367	0.887504	0.554455
							0.401	0.808925	0.888028	0.555618
							0.402	0.809483	0.888552	0.556782
							0.403	0.810042	0.889076	0.557946
							0.404	0.8106	0.889601	0.55911
							0.405	0.811158	0.890125	0.560274
							0.406	0.811717	0.890649	0.561437
							0.407	0.812275	0.891173	0.562601
							0.408	0.812833	0.891697	0.563765
							0.409	0.813392	0.892221	0.564929
							0.41	0.81395	0.892745	0.566093
							0.411	0.814508	0.893269	0.567256
							0.412	0.815066	0.893794	0.56842
							0.413	0.815625	0.894318	0.569584
							0.414	0.816183	0.894842	0.570748
							0.415	0.816741	0.895366	0.571912
							0.416	0.8173	0.89589	0.573075
							0.417	0.817858	0.896414	0.574239
							0.418	0.818416	0.896938	0.575403
							0.419	0.818975	0.897462	0.576567
							0.42	0.819533	0.897987	0.577731
							0.421	0.820107	0.898472	0.579036
							0.422	0.820681	0.898958	0.580341
							0.423	0.821255	0.899444	0.581647
							0.424	0.821829	0.89993	0.582952
							0.425	0.822403	0.900415	0.584257
							0.426	0.822977	0.900901	0.585563
							0.427	0.823551	0.901387	0.586868
							0.428	0.824125	0.901873	0.588173
							0.429	0.824699	0.902359	0.589479
							0.43	0.825273	0.902844	0.590784
							0.431	0.825847	0.90333	0.592089
							0.432	0.826421	0.903816	0.593395
							0.433	0.826995	0.904302	0.5947
							0.434	0.827569	0.904787	0.596005
							0.435	0.828143	0.905273	0.597311
							0.436	0.828717	0.905759	0.598616
							0.437	0.829291	0.906245	0.599921
							0.438	0.829866	0.906731	0.601227
							0.439	0.83044	0.907216	0.602532
							0.44	0.831014	0.907702	0.603837
							0.441	0.831588	0.908188	0.605143
							0.442	0.832162	0.908674	0.606448
							0.443	0.832736	0.909159	0.607753
							0.444	0.83331	0.909645	0.609059
							0.445	0.833884	0.910131	0.610364
							0.446	0.834458	0.910617	0.611669
							0.447	0.835032	0.911103	0.612975
							0.448	0.835606	0.911588	0.61428
							0.449	0.83618	0.912074	0.615585
							0.45	0.836754	0.91256	0.616891
							0.451	0.837249	0.912816	0.617976
							0.452	0.837745	0.913071	0.619061
							0.453	0.83824	0.913327	0.620146
							0.454	0.838736	0.913583	0.621231
							0.455	0.839231	0.913838	0.622317
							0.456	0.839726	0.914094	0.623402
							0.457	0.840222	0.91435	0.624487
							0.458	0.840717	0.914605	0.625572
							0.459	0.841213	0.914861	0.626657
							0.46	0.841708	0.915117	0.627742
							0.461	0.842203	0.915372	0.628828
							0.462	0.842699	0.915628	0.629913
							0.463	0.843194	0.915884	0.630998
							0.464	0.84369	0.916139	0.632083
							0.465	0.844185	0.916395	0.633168
							0.466	0.84468	0.916651	0.634253
							0.467	0.845176	0.916906	0.635339
							0.468	0.845671	0.917162	0.636424
							0.469	0.846167	0.917418	0.637509
							0.47	0.846662	0.917673	0.638594
							0.471	0.847157	0.917929	0.639679
							0.472	0.847653	0.918185	0.640764
							0.473	0.848148	0.91844	0.641849
							0.474	0.848644	0.918696	0.642935
							0.475	0.849139	0.918952	0.64402
							0.476	0.849634	0.919207	0.645105
							0.477	0.85013	0.919463	0.64619
							0.478	0.850625	0.919719	0.647275
							0.479	0.851121	0.919974	0.64836
							0.48	0.851616	0.92023	0.649446
							0.481	0.85208	0.920518	0.650578
							0.482	0.852544	0.920805	0.65171
							0.483	0.853008	0.921093	0.652843
							0.484	0.853472	0.921381	0.653975
							0.485	0.853936	0.921668	0.655107
							0.486	0.8544	0.921956	0.65624
							0.487	0.854864	0.922244	0.657372
							0.488	0.855328	0.922531	0.658504
							0.489	0.855791	0.922819	0.659637
							0.49	0.856255	0.923106	0.660769
							0.491	0.856719	0.923394	0.661901
							0.492	0.857183	0.923682	0.663034
							0.493	0.857647	0.923969	0.664166
							0.494	0.858111	0.924257	0.665298
							0.495	0.858575	0.924545	0.666431
							0.496	0.859039	0.924832	0.667563
							0.497	0.859503	0.92512	0.668695
							0.498	0.859967	0.925407	0.669828
							0.499	0.860431	0.925695	0.67096
							0.5	0.860895	0.925983	0.672092
							0.501	0.861359	0.92627	0.673225
							0.502	0.861823	0.926558	0.674357
							0.503	0.862287	0.926846	0.67549
							0.504	0.862751	0.927133	0.676622
							0.505	0.863215	0.927421	0.677754
							0.506	0.863679	0.927709	0.678887
							0.507	0.864142	0.927996	0.680019
							0.508	0.864606	0.928284	0.681151
							0.509	0.86507	0.928571	0.682284
							0.51	0.865534	0.928859	0.683416
							0.511	0.865983	0.929076	0.68432
							0.512	0.866431	0.929294	0.685225
							0.513	0.866879	0.929511	0.686129
							0.514	0.867327	0.929728	0.687033
							0.515	0.867775	0.929946	0.687937
							0.516	0.868224	0.930163	0.688842
							0.517	0.868672	0.93038	0.689746
							0.518	0.86912	0.930598	0.69065
							0.519	0.869568	0.930815	0.691555
							0.52	0.870017	0.931032	0.692459
							0.521	0.870465	0.93125	0.693363
							0.522	0.870913	0.931467	0.694268
							0.523	0.871361	0.931684	0.695172
							0.524	0.871809	0.931902	0.696076
							0.525	0.872258	0.932119	0.69698
							0.526	0.872706	0.932336	0.697885
							0.527	0.873154	0.932554	0.698789
							0.528	0.873602	0.932771	0.699693
							0.529	0.87405	0.932988	0.700598
							0.53	0.874499	0.933205	0.701502
							0.531	0.874947	0.933423	0.702406
							0.532	0.875395	0.93364	0.703311
							0.533	0.875843	0.933857	0.704215
							0.534	0.876292	0.934075	0.705119
							0.535	0.87674	0.934292	0.706023
							0.536	0.877188	0.934509	0.706928
							0.537	0.877636	0.934727	0.707832
							0.538	0.878084	0.934944	0.708736
							0.539	0.878533	0.935161	0.709641
							0.54	0.878981	0.935379	0.710545
							0.541	0.879366	0.93559	0.711457
							0.542	0.879752	0.935801	0.712369
							0.543	0.880137	0.936012	0.713281
							0.544	0.880522	0.936222	0.714194
							0.545	0.880907	0.936433	0.715106
							0.546	0.881293	0.936644	0.716018
							0.547	0.881678	0.936855	0.71693
							0.548	0.882063	0.937066	0.717842
							0.549	0.882449	0.937277	0.718754
							0.55	0.882834	0.937488	0.719667
							0.551	0.883219	0.937699	0.720579
							0.552	0.883605	0.93791	0.721491
							0.553	0.88399	0.938121	0.722403
							0.554	0.884375	0.938332	0.723315
							0.555	0.884761	0.938543	0.724227
							0.556	0.885146	0.938754	0.72514
							0.557	0.885531	0.938965	0.726052
							0.558	0.885916	0.939175	0.726964
							0.559	0.886302	0.939386	0.727876
							0.56	0.886687	0.939597	0.728788
							0.561	0.887072	0.939808	0.7297
							0.562	0.887458	0.940019	0.730613
							0.563	0.887843	0.94023	0.731525
							0.564	0.888228	0.940441	0.732437
							0.565	0.888614	0.940652	0.733349
							0.566	0.888999	0.940863	0.734261
							0.567	0.889384	0.941074	0.735173
							0.568	0.88977	0.941285	0.736086
							0.569	0.890155	0.941496	0.736998
							0.57	0.89054	0.941707	0.73791
							0.571	0.890902	0.941841	0.738869
							0.572	0.891264	0.941975	0.739829
							0.573	0.891625	0.942109	0.740788
							0.574	0.891987	0.942244	0.741747
							0.575	0.892349	0.942378	0.742707
							0.576	0.892711	0.942512	0.743666
							0.577	0.893072	0.942646	0.744625
							0.578	0.893434	0.94278	0.745585
							0.579	0.893796	0.942915	0.746544
							0.58	0.894157	0.943049	0.747503
							0.581	0.894519	0.943183	0.748463
							0.582	0.894881	0.943317	0.749422
							0.583	0.895243	0.943452	0.750381
							0.584	0.895604	0.943586	0.751341
							0.585	0.895966	0.94372	0.7523
							0.586	0.896328	0.943854	0.753259
							0.587	0.896689	0.943988	0.754219
							0.588	0.897051	0.944123	0.755178
							0.589	0.897413	0.944257	0.756137
							0.59	0.897775	0.944391	0.757097
							0.591	0.898136	0.944525	0.758056
							0.592	0.898498	0.94466	0.759015
							0.593	0.89886	0.944794	0.759975
							0.594	0.899222	0.944928	0.760934
							0.595	0.899583	0.945062	0.761894
							0.596	0.899945	0.945197	0.762853
							0.597	0.900307	0.945331	0.763812
							0.598	0.900668	0.945465	0.764772
							0.599	0.90103	0.945599	0.765731
							0.6	0.901392	0.945733	0.76669
							0.601	0.901628	0.94588	0.767579
							0.602	0.901864	0.946027	0.768467
							0.603	0.9021	0.946174	0.769356
							0.604	0.902335	0.946322	0.770245
							0.605	0.902571	0.946469	0.771133
							0.606	0.902807	0.946616	0.772022
							0.607	0.903043	0.946763	0.77291
							0.608	0.903279	0.94691	0.773799
							0.609	0.903515	0.947057	0.774687
							0.61	0.903751	0.947204	0.775576
							0.611	0.903987	0.947351	0.776465
							0.612	0.904223	0.947498	0.777353
							0.613	0.904459	0.947645	0.778242
							0.614	0.904695	0.947792	0.77913
							0.615	0.90493	0.947939	0.780019
							0.616	0.905166	0.948086	0.780907
							0.617	0.905402	0.948233	0.781796
							0.618	0.905638	0.94838	0.782685
							0.619	0.905874	0.948527	0.783573
							0.62	0.90611	0.948674	0.784462
							0.621	0.906346	0.948821	0.78535
							0.622	0.906582	0.948968	0.786239
							0.623	0.906818	0.949115	0.787127
							0.624	0.907054	0.949262	0.788016
							0.625	0.907289	0.949409	0.788905
							0.626	0.907525	0.949556	0.789793
							0.627	0.907761	0.949703	0.790682
							0.628	0.907997	0.94985	0.79157
							0.629	0.908233	0.949997	0.792459
							0.63	0.908469	0.950144	0.793347
							0.631	0.908846	0.950221	0.794134
							0.632	0.909224	0.950297	0.79492
							0.633	0.909601	0.950374	0.795707
							0.634	0.909979	0.950451	0.796493
							0.635	0.910356	0.950527	0.797279
							0.636	0.910734	0.950604	0.798066
							0.637	0.911111	0.950681	0.798852
							0.638	0.911489	0.950757	0.799638
							0.639	0.911866	0.950834	0.800425
							0.64	0.912243	0.950911	0.801211
							0.641	0.912621	0.950988	0.801997
							0.642	0.912998	0.951064	0.802784
							0.643	0.913376	0.951141	0.80357
							0.644	0.913753	0.951218	0.804356
							0.645	0.914131	0.951294	0.805143
							0.646	0.914508	0.951371	0.805929
							0.647	0.914886	0.951448	0.806715
							0.648	0.915263	0.951524	0.807502
							0.649	0.91564	0.951601	0.808288
							0.65	0.916018	0.951678	0.809074
							0.651	0.916395	0.951755	0.809861
							0.652	0.916773	0.951831	0.810647
							0.653	0.91715	0.951908	0.811434
							0.654	0.917528	0.951985	0.81222
							0.655	0.917905	0.952061	0.813006
							0.656	0.918283	0.952138	0.813793
							0.657	0.91866	0.952215	0.814579
							0.658	0.919038	0.952291	0.815365
							0.659	0.919415	0.952368	0.816152
							0.66	0.919792	0.952445	0.816938
							0.661	0.920099	0.952541	0.817598
							0.662	0.920406	0.952637	0.818259
							0.663	0.920712	0.952733	0.81892
							0.664	0.921019	0.952828	0.81958
							0.665	0.921326	0.952924	0.820241
							0.666	0.921632	0.95302	0.820901
							0.667	0.921939	0.953116	0.821562
							0.668	0.922246	0.953212	0.822222
							0.669	0.922552	0.953308	0.822883
							0.67	0.922859	0.953404	0.823543
							0.671	0.923166	0.9535	0.824204
							0.672	0.923473	0.953595	0.824864
							0.673	0.923779	0.953691	0.825525
							0.674	0.924086	0.953787	0.826185
							0.675	0.924393	0.953883	0.826846
							0.676	0.924699	0.953979	0.827506
							0.677	0.925006	0.954075	0.828167
							0.678	0.925313	0.954171	0.828828
							0.679	0.925619	0.954267	0.829488
							0.68	0.925926	0.954362	0.830149
							0.681	0.926233	0.954458	0.830809
							0.682	0.926539	0.954554	0.83147
							0.683	0.926846	0.95465	0.83213
							0.684	0.927153	0.954746	0.832791
							0.685	0.927459	0.954842	0.833451
							0.686	0.927766	0.954938	0.834112
							0.687	0.928073	0.955034	0.834772
							0.688	0.928379	0.955129	0.835433
							0.689	0.928686	0.955225	0.836093
							0.69	0.928993	0.955321	0.836754
							0.691	0.929205	0.955526	0.837509
							0.692	0.929417	0.95573	0.838264
							0.693	0.92963	0.955935	0.839019
							0.694	0.929842	0.956139	0.839774
							0.695	0.930054	0.956344	0.840528
							0.696	0.930267	0.956548	0.841283
							0.697	0.930479	0.956753	0.842038
							0.698	0.930691	0.956957	0.842793
							0.699	0.930904	0.957162	0.843548
							0.7	0.931116	0.957367	0.844303
							0.701	0.931328	0.957571	0.845058
							0.702	0.93154	0.957776	0.845813
							0.703	0.931753	0.95798	0.846568
							0.704	0.931965	0.958185	0.847322
							0.705	0.932177	0.958389	0.848077
							0.706	0.93239	0.958594	0.848832
							0.707	0.932602	0.958798	0.849587
							0.708	0.932814	0.959003	0.850342
							0.709	0.933027	0.959207	0.851097
							0.71	0.933239	0.959412	0.851852
							0.711	0.933451	0.959616	0.852607
							0.712	0.933664	0.959821	0.853362
							0.713	0.933876	0.960026	0.854117
							0.714	0.934088	0.96023	0.854871
							0.715	0.934301	0.960435	0.855626
							0.716	0.934513	0.960639	0.856381
							0.717	0.934725	0.960844	0.857136
							0.718	0.934937	0.961048	0.857891
							0.719	0.93515	0.961253	0.858646
							0.72	0.935362	0.961457	0.859401
							0.721	0.935653	0.961624	0.860077
							0.722	0.935944	0.96179	0.860753
							0.723	0.936235	0.961956	0.86143
							0.724	0.936526	0.962122	0.862106
							0.725	0.936817	0.962288	0.862782
							0.726	0.937108	0.962454	0.863458
							0.727	0.937399	0.962621	0.864135
							0.728	0.93769	0.962787	0.864811
							0.729	0.937981	0.962953	0.865487
							0.73	0.938272	0.963119	0.866163
							0.731	0.938563	0.963285	0.86684
							0.732	0.938854	0.963452	0.867516
							0.733	0.939144	0.963618	0.868192
							0.734	0.939435	0.963784	0.868868
							0.735	0.939726	0.96395	0.869545
							0.736	0.940017	0.964116	0.870221
							0.737	0.940308	0.964283	0.870897
							0.738	0.940599	0.964449	0.871573
							0.739	0.94089	0.964615	0.87225
							0.74	0.941181	0.964781	0.872926
							0.741	0.941472	0.964947	0.873602
							0.742	0.941763	0.965113	0.874279
							0.743	0.942054	0.96528	0.874955
							0.744	0.942345	0.965446	0.875631
							0.745	0.942636	0.965612	0.876307
							0.746	0.942927	0.965778	0.876984
							0.747	0.943218	0.965944	0.87766
							0.748	0.943509	0.966111	0.878336
							0.749	0.9438	0.966277	0.879012
							0.75	0.944091	0.966443	0.879689
							0.751	0.944429	0.96682	0.880286
							0.752	0.944767	0.967197	0.880884
							0.753	0.945105	0.967574	0.881481
							0.754	0.945443	0.967951	0.882079
							0.755	0.945781	0.968329	0.882677
							0.756	0.946119	0.968706	0.883274
							0.757	0.946457	0.969083	0.883872
							0.758	0.946796	0.96946	0.88447
							0.759	0.947134	0.969837	0.885067
							0.76	0.947472	0.970214	0.885665
							0.761	0.94781	0.970591	0.886262
							0.762	0.948148	0.970968	0.88686
							0.763	0.948486	0.971345	0.887458
							0.764	0.948824	0.971723	0.888055
							0.765	0.949163	0.9721	0.888653
							0.766	0.949501	0.972477	0.889251
							0.767	0.949839	0.972854	0.889848
							0.768	0.950177	0.973231	0.890446
							0.769	0.950515	0.973608	0.891043
							0.77	0.950853	0.973985	0.891641
							0.771	0.951191	0.974362	0.892239
							0.772	0.951529	0.97474	0.892836
							0.773	0.951868	0.975117	0.893434
							0.774	0.952206	0.975494	0.894032
							0.775	0.952544	0.975871	0.894629
							0.776	0.952882	0.976248	0.895227
							0.777	0.95322	0.976625	0.895824
							0.778	0.953558	0.977002	0.896422
							0.779	0.953896	0.977379	0.89702
							0.78	0.954234	0.977756	0.897617
							0.781	0.954643	0.977852	0.898317
							0.782	0.955052	0.977948	0.899017
							0.783	0.955461	0.978044	0.899717
							0.784	0.95587	0.97814	0.900417
							0.785	0.956279	0.978236	0.901117
							0.786	0.956688	0.978332	0.901816
							0.787	0.957097	0.978428	0.902516
							0.788	0.957506	0.978523	0.903216
							0.789	0.957915	0.978619	0.903916
							0.79	0.958324	0.978715	0.904616
							0.791	0.958732	0.978811	0.905316
							0.792	0.959141	0.978907	0.906016
							0.793	0.95955	0.979003	0.906715
							0.794	0.959959	0.979099	0.907415
							0.795	0.960368	0.979195	0.908115
							0.796	0.960777	0.979291	0.908815
							0.797	0.961186	0.979386	0.909515
							0.798	0.961595	0.979482	0.910215
							0.799	0.962004	0.979578	0.910915
							0.8	0.962413	0.979674	0.911614
Fig 6B
Distance-to-hull Frequency plot	Distance-to-hull (µm)	Rho-C-1D4 Frequency	STX3 Frequency	Random Frequency		CDF plot	Distance-to-hull (µm)	Rho-C-1D4	STX3	Random
	0.03	0.0573427	0.121605	0.0342657			0	0	0	0
	0.06	0.0755245	0.104285	0.0412587			0.001	0.00191142	0.00394238	0.0016317
	0.09	0.0573427	0.0955033	0.0405594			0.002	0.00382284	0.00788475	0.0032634
	0.12	0.0524476	0.082981	0.0328671			0.003	0.00573427	0.0118271	0.0048951
	0.15	0.0482517	0.0710685	0.0398601			0.004	0.00764569	0.0157695	0.00652681
	0.18	0.0335664	0.0509432	0.0328671			0.005	0.00955711	0.0197119	0.00815851
	0.21	0.0237762	0.0442348	0.0356643			0.006	0.0114685	0.0236543	0.00979021
	0.24	0.0258741	0.0402504	0.0412587			0.007	0.01338	0.0275966	0.0114219
	0.27	0.0202797	0.0313059	0.0398601			0.008	0.0152914	0.031539	0.0130536
	0.3	0.0160839	0.0274435	0.0377622			0.009	0.0172028	0.0354814	0.0146853
	0.33	0.00769231	0.023947	0.0300699			0.01	0.0191142	0.0394238	0.016317
	0.36	0.0286713	0.0213043	0.0314685			0.011	0.0210256	0.0433661	0.0179487
	0.39	0.0335664	0.0229306	0.0251748			0.012	0.0229371	0.0473085	0.0195804
	0.42	0.0286713	0.0242722	0.0258741			0.013	0.0248485	0.0512509	0.0212121
	0.45	0.0265734	0.0232558	0.0335664			0.014	0.0267599	0.0551933	0.0228438
	0.48	0.0391608	0.0206538	0.0307692			0.015	0.0286713	0.0591356	0.0244755
	0.51	0.0251748	0.0172792	0.0384615			0.016	0.0305828	0.063078	0.0261072
	0.54	0.0328671	0.0160189	0.0237762			0.017	0.0324942	0.0670204	0.0277389
	0.57	0.041958	0.0151244	0.0293706			0.018	0.0344056	0.0709628	0.0293706
	0.6	0.0342657	0.0143519	0.027972			0.019	0.036317	0.0749051	0.0310023
	0.63	0.0482517	0.0176451	0.0244755			0.02	0.0382284	0.0788475	0.032634
	0.66	0.0223776	0.0137827	0.0223776			0.021	0.0401399	0.0827899	0.0342657
	0.69	0.0223776	0.0130102	0.0272727			0.022	0.0420513	0.0867323	0.0358974
	0.72	0.0181818	0.0129696	0.0216783			0.023	0.0439627	0.0906746	0.0375291
	0.75	0.0125874	0.0121158	0.0272727			0.024	0.0458741	0.094617	0.0391608
	0.78	0.0174825	0.0124004	0.0174825			0.025	0.0477855	0.0985594	0.0407925
	0.81	0.0307692	0.0116686	0.0230769			0.026	0.049697	0.102502	0.0424242
	0.84	0.0167832	0.00845666	0.0244755			0.027	0.0516084	0.106444	0.0440559
	0.87	0.0202797	0.00748089	0.0153846			0.028	0.0535198	0.110387	0.0456876
	0.9	0.0111888	0.00573264	0.0230769			0.029	0.0554312	0.114329	0.0473193
	0.93	0.00979021	0.00341519	0.0223776			0.03	0.0573427	0.118271	0.048951
	0.96	0.00839161	0.00211416	0.0132867			0.031	0.0597436	0.121733	0.0501166
	0.99	0.00489511	0.00288665	0.0160839			0.032	0.0621445	0.125194	0.0512821
	1.02	0.013986	0.00248008	0.0167832			0.033	0.0645455	0.128655	0.0524476
	1.05	0.0167832	0.00239876	0.0118881			0.034	0.0669464	0.132116	0.0536131
	1.08	0.00699301	0.00174825	0.0125874			0.035	0.0693473	0.135578	0.0547786
	1.11	0.00769231	0.00081314	0.00559441			0.036	0.0717483	0.139039	0.0559441
	1.14	0.0013986	0.000121971	0.0020979			0.037	0.0741492	0.1425	0.0571096
							0.038	0.0765501	0.145961	0.0582751
							0.039	0.078951	0.149423	0.0594406
							0.04	0.081352	0.152884	0.0606061
							0.041	0.0837529	0.156345	0.0617716
							0.042	0.0861538	0.159806	0.0629371
							0.043	0.0885548	0.163268	0.0641026
							0.044	0.0909557	0.166729	0.0652681
							0.045	0.0933566	0.17019	0.0664336
							0.046	0.0957576	0.173652	0.0675991
							0.047	0.0981585	0.177113	0.0687646
							0.048	0.100559	0.180574	0.0699301
							0.049	0.10296	0.184035	0.0710956
							0.05	0.105361	0.187497	0.0722611
							0.051	0.107762	0.190958	0.0734266
							0.052	0.110163	0.194419	0.0745921
							0.053	0.112564	0.19788	0.0757576
							0.054	0.114965	0.201342	0.0769231
							0.055	0.117366	0.204803	0.0780886
							0.056	0.119767	0.208264	0.0792541
							0.057	0.122168	0.211725	0.0804196
							0.058	0.124569	0.215187	0.0815851
							0.059	0.12697	0.218648	0.0827506
							0.06	0.129371	0.222109	0.0839161
							0.061	0.131305	0.225232	0.0850117
							0.062	0.13324	0.228354	0.0861072
							0.063	0.135175	0.231477	0.0872028
							0.064	0.13711	0.234599	0.0882984
							0.065	0.139044	0.237722	0.0893939
							0.066	0.140979	0.240844	0.0904895
							0.067	0.142914	0.243966	0.0915851
							0.068	0.144848	0.247089	0.0926807
							0.069	0.146783	0.250211	0.0937762
							0.07	0.148718	0.253334	0.0948718
							0.071	0.150653	0.256456	0.0959674
							0.072	0.152587	0.259579	0.0970629
							0.073	0.154522	0.262701	0.0981585
							0.074	0.156457	0.265824	0.0992541
							0.075	0.158392	0.268946	0.10035
							0.076	0.160326	0.272069	0.101445
							0.077	0.162261	0.275191	0.102541
							0.078	0.164196	0.278314	0.103636
							0.079	0.166131	0.281436	0.104732
							0.08	0.168065	0.284558	0.105828
							0.081	0.17	0.287681	0.106923
							0.082	0.171935	0.290803	0.108019
							0.083	0.173869	0.293926	0.109114
							0.084	0.175804	0.297048	0.11021
							0.085	0.177739	0.300171	0.111305
							0.086	0.179674	0.303293	0.112401
							0.087	0.181608	0.306416	0.113497
							0.088	0.183543	0.309538	0.114592
							0.089	0.185478	0.312661	0.115688
							0.09	0.187413	0.315783	0.116783
							0.091	0.189161	0.31855	0.117925
							0.092	0.190909	0.321318	0.119068
							0.093	0.192657	0.324085	0.12021
							0.094	0.194406	0.326853	0.121352
							0.095	0.196154	0.32962	0.122494
							0.096	0.197902	0.332387	0.123636
							0.097	0.19965	0.335155	0.124779
							0.098	0.201399	0.337922	0.125921
							0.099	0.203147	0.34069	0.127063
							0.1	0.204895	0.343457	0.128205
							0.101	0.206643	0.346224	0.129347
							0.102	0.208392	0.348992	0.13049
							0.103	0.21014	0.351759	0.131632
							0.104	0.211888	0.354526	0.132774
							0.105	0.213636	0.357294	0.133916
							0.106	0.215385	0.360061	0.135058
							0.107	0.217133	0.362829	0.1362
							0.108	0.218881	0.365596	0.137343
							0.109	0.220629	0.368363	0.138485
							0.11	0.222378	0.371131	0.139627
							0.111	0.224126	0.373898	0.140769
							0.112	0.225874	0.376666	0.141911
							0.113	0.227622	0.379433	0.143054
							0.114	0.229371	0.3822	0.144196
							0.115	0.231119	0.384968	0.145338
							0.116	0.232867	0.387735	0.14648
							0.117	0.234615	0.390503	0.147622
							0.118	0.236364	0.39327	0.148765
							0.119	0.238112	0.396037	0.149907
							0.12	0.23986	0.398805	0.151049
							0.121	0.241492	0.401183	0.152028
							0.122	0.243124	0.403562	0.153007
							0.123	0.244755	0.40594	0.153986
							0.124	0.246387	0.408318	0.154965
							0.125	0.248019	0.410697	0.155944
							0.126	0.24965	0.413075	0.156923
							0.127	0.251282	0.415454	0.157902
							0.128	0.252914	0.417832	0.158881
							0.129	0.254545	0.420211	0.15986
							0.13	0.256177	0.422589	0.160839
							0.131	0.257809	0.424967	0.161818
							0.132	0.259441	0.427346	0.162797
							0.133	0.261072	0.429724	0.163776
							0.134	0.262704	0.432103	0.164755
							0.135	0.264336	0.434481	0.165734
							0.136	0.265967	0.43686	0.166713
							0.137	0.267599	0.439238	0.167692
							0.138	0.269231	0.441617	0.168671
							0.139	0.270862	0.443995	0.16965
							0.14	0.272494	0.446373	0.170629
							0.141	0.274126	0.448752	0.171608
							0.142	0.275758	0.45113	0.172587
							0.143	0.277389	0.453509	0.173566
							0.144	0.279021	0.455887	0.174545
							0.145	0.280653	0.458266	0.175524
							0.146	0.282284	0.460644	0.176503
							0.147	0.283916	0.463022	0.177483
							0.148	0.285548	0.465401	0.178462
							0.149	0.287179	0.467779	0.179441
							0.15	0.288811	0.470158	0.18042
							0.151	0.28986	0.471943	0.181445
							0.152	0.290909	0.473727	0.182471
							0.153	0.291958	0.475512	0.183497
							0.154	0.293007	0.477297	0.184522
							0.155	0.294056	0.479082	0.185548
							0.156	0.295105	0.480867	0.186573
							0.157	0.296154	0.482652	0.187599
							0.158	0.297203	0.484436	0.188625
							0.159	0.298252	0.486221	0.18965
							0.16	0.299301	0.488006	0.190676
							0.161	0.30035	0.489791	0.191702
							0.162	0.301399	0.491576	0.192727
							0.163	0.302448	0.493361	0.193753
							0.164	0.303497	0.495146	0.194779
							0.165	0.304545	0.49693	0.195804
							0.166	0.305594	0.498715	0.19683
							0.167	0.306643	0.5005	0.197855
							0.168	0.307692	0.502285	0.198881
							0.169	0.308741	0.50407	0.199907
							0.17	0.30979	0.505855	0.200932
							0.171	0.310839	0.507639	0.201958
							0.172	0.311888	0.509424	0.202984
							0.173	0.312937	0.511209	0.204009
							0.174	0.313986	0.512994	0.205035
							0.175	0.315035	0.514779	0.206061
							0.176	0.316084	0.516564	0.207086
							0.177	0.317133	0.518349	0.208112
							0.178	0.318182	0.520133	0.209138
							0.179	0.319231	0.521918	0.210163
							0.18	0.32028	0.523703	0.211189
							0.181	0.321212	0.525194	0.212424
							0.182	0.322145	0.526685	0.21366
							0.183	0.323077	0.528175	0.214895
							0.184	0.324009	0.529666	0.216131
							0.185	0.324942	0.531157	0.217366
							0.186	0.325874	0.532648	0.218601
							0.187	0.326807	0.534138	0.219837
							0.188	0.327739	0.535629	0.221072
							0.189	0.328671	0.53712	0.222308
							0.19	0.329604	0.538611	0.223543
							0.191	0.330536	0.540101	0.224779
							0.192	0.331469	0.541592	0.226014
							0.193	0.332401	0.543083	0.227249
							0.194	0.333333	0.544574	0.228485
							0.195	0.334266	0.546064	0.22972
							0.196	0.335198	0.547555	0.230956
							0.197	0.336131	0.549046	0.232191
							0.198	0.337063	0.550537	0.233427
							0.199	0.337995	0.552027	0.234662
							0.2	0.338928	0.553518	0.235897
							0.201	0.33986	0.555009	0.237133
							0.202	0.340793	0.5565	0.238368
							0.203	0.341725	0.55799	0.239604
							0.204	0.342657	0.559481	0.240839
							0.205	0.34359	0.560972	0.242075
							0.206	0.344522	0.562463	0.24331
							0.207	0.345455	0.563953	0.244545
							0.208	0.346387	0.565444	0.245781
							0.209	0.347319	0.566935	0.247016
							0.21	0.348252	0.568426	0.248252
							0.211	0.349114	0.569782	0.249394
							0.212	0.349977	0.571139	0.250536
							0.213	0.350839	0.572496	0.251678
							0.214	0.351702	0.573852	0.252821
							0.215	0.352564	0.575209	0.253963
							0.216	0.353427	0.576565	0.255105
							0.217	0.354289	0.577922	0.256247
							0.218	0.355152	0.579278	0.257389
							0.219	0.356014	0.580635	0.258531
							0.22	0.356876	0.581992	0.259674
							0.221	0.357739	0.583348	0.260816
							0.222	0.358601	0.584705	0.261958
							0.223	0.359464	0.586061	0.2631
							0.224	0.360326	0.587418	0.264242
							0.225	0.361189	0.588775	0.265385
							0.226	0.362051	0.590131	0.266527
							0.227	0.362914	0.591488	0.267669
							0.228	0.363776	0.592844	0.268811
							0.229	0.364639	0.594201	0.269953
							0.23	0.365501	0.595558	0.271096
							0.231	0.366364	0.596914	0.272238
							0.232	0.367226	0.598271	0.27338
							0.233	0.368089	0.599627	0.274522
							0.234	0.368951	0.600984	0.275664
							0.235	0.369814	0.60234	0.276807
							0.236	0.370676	0.603697	0.277949
							0.237	0.371538	0.605054	0.279091
							0.238	0.372401	0.60641	0.280233
							0.239	0.373263	0.607767	0.281375
							0.24	0.374126	0.609123	0.282517
							0.241	0.374685	0.610174	0.28373
							0.242	0.375245	0.611224	0.284942
							0.243	0.375804	0.612274	0.286154
							0.244	0.376364	0.613325	0.287366
							0.245	0.376923	0.614375	0.288578
							0.246	0.377483	0.615425	0.28979
							0.247	0.378042	0.616476	0.291002
							0.248	0.378601	0.617526	0.292214
							0.249	0.379161	0.618576	0.293427
							0.25	0.37972	0.619626	0.294639
							0.251	0.38028	0.620677	0.295851
							0.252	0.380839	0.621727	0.297063
							0.253	0.381399	0.622777	0.298275
							0.254	0.381958	0.623828	0.299487
							0.255	0.382517	0.624878	0.300699
							0.256	0.383077	0.625928	0.301911
							0.257	0.383636	0.626979	0.303124
							0.258	0.384196	0.628029	0.304336
							0.259	0.384755	0.629079	0.305548
							0.26	0.385315	0.63013	0.30676
							0.261	0.385874	0.63118	0.307972
							0.262	0.386434	0.63223	0.309184
							0.263	0.386993	0.63328	0.310396
							0.264	0.387552	0.634331	0.311608
							0.265	0.388112	0.635381	0.312821
							0.266	0.388671	0.636431	0.314033
							0.267	0.389231	0.637482	0.315245
							0.268	0.38979	0.638532	0.316457
							0.269	0.39035	0.639582	0.317669
							0.27	0.390909	0.640633	0.318881
							0.271	0.391515	0.64155	0.319883
							0.272	0.392121	0.642468	0.320886
							0.273	0.392727	0.643385	0.321888
							0.274	0.393333	0.644303	0.32289
							0.275	0.393939	0.64522	0.323893
							0.276	0.394545	0.646138	0.324895
							0.277	0.395152	0.647055	0.325897
							0.278	0.395758	0.647973	0.3269
							0.279	0.396364	0.64889	0.327902
							0.28	0.39697	0.649808	0.328904
							0.281	0.397576	0.650725	0.329907
							0.282	0.398182	0.651643	0.330909
							0.283	0.398788	0.65256	0.331911
							0.284	0.399394	0.653478	0.332914
							0.285	0.4	0.654395	0.333916
							0.286	0.400606	0.655313	0.334918
							0.287	0.401212	0.65623	0.335921
							0.288	0.401818	0.657148	0.336923
							0.289	0.402424	0.658065	0.337925
							0.29	0.40303	0.658982	0.338928
							0.291	0.403636	0.6599	0.33993
							0.292	0.404242	0.660817	0.340932
							0.293	0.404848	0.661735	0.341935
							0.294	0.405455	0.662652	0.342937
							0.295	0.406061	0.66357	0.343939
							0.296	0.406667	0.664487	0.344942
							0.297	0.407273	0.665405	0.345944
							0.298	0.407879	0.666322	0.346946
							0.299	0.408485	0.66724	0.347949
							0.3	0.409091	0.668157	0.348951
							0.301	0.409371	0.66895	0.350047
							0.302	0.40965	0.669743	0.351142
							0.303	0.40993	0.670536	0.352238
							0.304	0.41021	0.671329	0.353333
							0.305	0.41049	0.672121	0.354429
							0.306	0.410769	0.672914	0.355524
							0.307	0.411049	0.673707	0.35662
							0.308	0.411329	0.6745	0.357716
							0.309	0.411608	0.675293	0.358811
							0.31	0.411888	0.676086	0.359907
							0.311	0.412168	0.676878	0.361002
							0.312	0.412448	0.677671	0.362098
							0.313	0.412727	0.678464	0.363193
							0.314	0.413007	0.679257	0.364289
							0.315	0.413287	0.68005	0.365385
							0.316	0.413566	0.680842	0.36648
							0.317	0.413846	0.681635	0.367576
							0.318	0.414126	0.682428	0.368671
							0.319	0.414406	0.683221	0.369767
							0.32	0.414685	0.684014	0.370862
							0.321	0.414965	0.684806	0.371958
							0.322	0.415245	0.685599	0.373054
							0.323	0.415524	0.686392	0.374149
							0.324	0.415804	0.687185	0.375245
							0.325	0.416084	0.687978	0.37634
							0.326	0.416364	0.688771	0.377436
							0.327	0.416643	0.689563	0.378531
							0.328	0.416923	0.690356	0.379627
							0.329	0.417203	0.691149	0.380723
							0.33	0.417483	0.691942	0.381818
							0.331	0.418392	0.692623	0.382541
							0.332	0.419301	0.693305	0.383263
							0.333	0.42021	0.693987	0.383986
							0.334	0.421119	0.694669	0.384709
							0.335	0.422028	0.69535	0.385431
							0.336	0.422937	0.696032	0.386154
							0.337	0.423846	0.696714	0.386876
							0.338	0.424755	0.697395	0.387599
							0.339	0.425664	0.698077	0.388322
							0.34	0.426573	0.698759	0.389044
							0.341	0.427483	0.69944	0.389767
							0.342	0.428392	0.700122	0.39049
							0.343	0.429301	0.700804	0.391212
							0.344	0.43021	0.701485	0.391935
							0.345	0.431119	0.702167	0.392657
							0.346	0.432028	0.702849	0.39338
							0.347	0.432937	0.70353	0.394103
							0.348	0.433846	0.704212	0.394825
							0.349	0.434755	0.704894	0.395548
							0.35	0.435664	0.705575	0.39627
							0.351	0.436573	0.706257	0.396993
							0.352	0.437483	0.706939	0.397716
							0.353	0.438392	0.70762	0.398438
							0.354	0.439301	0.708302	0.399161
							0.355	0.44021	0.708984	0.399883
							0.356	0.441119	0.709666	0.400606
							0.357	0.442028	0.710347	0.401329
							0.358	0.442937	0.711029	0.402051
							0.359	0.443846	0.711711	0.402774
							0.36	0.444755	0.712392	0.403497
							0.361	0.445921	0.713178	0.404918
							0.362	0.447086	0.713964	0.40634
							0.363	0.448252	0.71475	0.407762
							0.364	0.449417	0.715536	0.409184
							0.365	0.450583	0.716322	0.410606
							0.366	0.451748	0.717108	0.412028
							0.367	0.452914	0.717895	0.41345
							0.368	0.454079	0.718681	0.414872
							0.369	0.455245	0.719467	0.416294
							0.37	0.45641	0.720253	0.417716
							0.371	0.457576	0.721039	0.419138
							0.372	0.458741	0.721825	0.420559
							0.373	0.459907	0.722611	0.421981
							0.374	0.461072	0.723397	0.423403
							0.375	0.462238	0.724183	0.424825
							0.376	0.463403	0.724969	0.426247
							0.377	0.464569	0.725755	0.427669
							0.378	0.465734	0.726541	0.429091
							0.379	0.4669	0.727327	0.430513
							0.38	0.468065	0.728113	0.431935
							0.381	0.469231	0.728899	0.433357
							0.382	0.470396	0.729685	0.434779
							0.383	0.471562	0.730471	0.4362
							0.384	0.472727	0.731257	0.437622
							0.385	0.473893	0.732043	0.439044
							0.386	0.475058	0.732829	0.440466
							0.387	0.476224	0.733615	0.441888
							0.388	0.477389	0.734401	0.44331
							0.389	0.478555	0.735187	0.444732
							0.39	0.47972	0.735973	0.446154
							0.391	0.480629	0.736785	0.447296
							0.392	0.481538	0.737597	0.448438
							0.393	0.482448	0.738409	0.44958
							0.394	0.483357	0.73922	0.450723
							0.395	0.484266	0.740032	0.451865
							0.396	0.485175	0.740844	0.453007
							0.397	0.486084	0.741656	0.454149
							0.398	0.486993	0.742468	0.455291
							0.399	0.487902	0.743279	0.456434
							0.4	0.488811	0.744091	0.457576
							0.401	0.48972	0.744903	0.458718
							0.402	0.490629	0.745715	0.45986
							0.403	0.491538	0.746527	0.461002
							0.404	0.492448	0.747338	0.462145
							0.405	0.493357	0.74815	0.463287
							0.406	0.494266	0.748962	0.464429
							0.407	0.495175	0.749774	0.465571
							0.408	0.496084	0.750585	0.466713
							0.409	0.496993	0.751397	0.467855
							0.41	0.497902	0.752209	0.468998
							0.411	0.498811	0.753021	0.47014
							0.412	0.49972	0.753833	0.471282
							0.413	0.500629	0.754644	0.472424
							0.414	0.501538	0.755456	0.473566
							0.415	0.502448	0.756268	0.474709
							0.416	0.503357	0.75708	0.475851
							0.417	0.504266	0.757892	0.476993
							0.418	0.505175	0.758703	0.478135
							0.419	0.506084	0.759515	0.479277
							0.42	0.506993	0.760327	0.48042
							0.421	0.507739	0.761126	0.481282
							0.422	0.508485	0.761926	0.482145
							0.423	0.509231	0.762726	0.483007
							0.424	0.509977	0.763525	0.483869
							0.425	0.510723	0.764325	0.484732
							0.426	0.511469	0.765124	0.485594
							0.427	0.512214	0.765924	0.486457
							0.428	0.51296	0.766724	0.487319
							0.429	0.513706	0.767523	0.488182
							0.43	0.514452	0.768323	0.489044
							0.431	0.515198	0.769122	0.489907
							0.432	0.515944	0.769922	0.490769
							0.433	0.51669	0.770722	0.491632
							0.434	0.517436	0.771521	0.492494
							0.435	0.518182	0.772321	0.493357
							0.436	0.518928	0.77312	0.494219
							0.437	0.519674	0.77392	0.495082
							0.438	0.52042	0.774719	0.495944
							0.439	0.521166	0.775519	0.496807
							0.44	0.521911	0.776319	0.497669
							0.441	0.522657	0.777118	0.498531
							0.442	0.523403	0.777918	0.499394
							0.443	0.524149	0.778717	0.500256
							0.444	0.524895	0.779517	0.501119
							0.445	0.525641	0.780317	0.501981
							0.446	0.526387	0.781116	0.502844
							0.447	0.527133	0.781916	0.503706
							0.448	0.527879	0.782715	0.504569
							0.449	0.528625	0.783515	0.505431
							0.45	0.529371	0.784315	0.506294
							0.451	0.530653	0.785015	0.507459
							0.452	0.531935	0.785716	0.508625
							0.453	0.533217	0.786416	0.50979
							0.454	0.534499	0.787117	0.510956
							0.455	0.535781	0.787818	0.512121
							0.456	0.537063	0.788518	0.513287
							0.457	0.538345	0.789219	0.514452
							0.458	0.539627	0.78992	0.515618
							0.459	0.540909	0.79062	0.516783
							0.46	0.542191	0.791321	0.517949
							0.461	0.543473	0.792022	0.519114
							0.462	0.544755	0.792722	0.52028
							0.463	0.546037	0.793423	0.521445
							0.464	0.547319	0.794124	0.522611
							0.465	0.548601	0.794824	0.523776
							0.466	0.549883	0.795525	0.524942
							0.467	0.551166	0.796226	0.526107
							0.468	0.552448	0.796926	0.527273
							0.469	0.55373	0.797627	0.528438
							0.47	0.555012	0.798328	0.529604
							0.471	0.556294	0.799028	0.530769
							0.472	0.557576	0.799729	0.531935
							0.473	0.558858	0.80043	0.5331
							0.474	0.56014	0.80113	0.534266
							0.475	0.561422	0.801831	0.535431
							0.476	0.562704	0.802532	0.536597
							0.477	0.563986	0.803232	0.537762
							0.478	0.565268	0.803933	0.538928
							0.479	0.56655	0.804634	0.540093
							0.48	0.567832	0.805334	0.541259
							0.481	0.568834	0.805917	0.542168
							0.482	0.569837	0.8065	0.543077
							0.483	0.570839	0.807082	0.543986
							0.484	0.571841	0.807665	0.544895
							0.485	0.572844	0.808248	0.545804
							0.486	0.573846	0.808831	0.546713
							0.487	0.574848	0.809413	0.547622
							0.488	0.575851	0.809996	0.548531
							0.489	0.576853	0.810579	0.549441
							0.49	0.577855	0.811162	0.55035
							0.491	0.578858	0.811744	0.551259
							0.492	0.57986	0.812327	0.552168
							0.493	0.580862	0.81291	0.553077
							0.494	0.581865	0.813493	0.553986
							0.495	0.582867	0.814075	0.554895
							0.496	0.583869	0.814658	0.555804
							0.497	0.584872	0.815241	0.556713
							0.498	0.585874	0.815824	0.557622
							0.499	0.586876	0.816406	0.558531
							0.5	0.587879	0.816989	0.559441
							0.501	0.588881	0.817572	0.56035
							0.502	0.589883	0.818155	0.561259
							0.503	0.590886	0.818737	0.562168
							0.504	0.591888	0.81932	0.563077
							0.505	0.59289	0.819903	0.563986
							0.506	0.593893	0.820486	0.564895
							0.507	0.594895	0.821068	0.565804
							0.508	0.595897	0.821651	0.566713
							0.509	0.5969	0.822234	0.567622
							0.51	0.597902	0.822817	0.568531
							0.511	0.599044	0.823347	0.569394
							0.512	0.600186	0.823877	0.570256
							0.513	0.601329	0.824406	0.571119
							0.514	0.602471	0.824936	0.571981
							0.515	0.603613	0.825466	0.572844
							0.516	0.604755	0.825996	0.573706
							0.517	0.605897	0.826526	0.574569
							0.518	0.60704	0.827056	0.575431
							0.519	0.608182	0.827586	0.576294
							0.52	0.609324	0.828116	0.577156
							0.521	0.610466	0.828646	0.578019
							0.522	0.611608	0.829175	0.578881
							0.523	0.612751	0.829705	0.579744
							0.524	0.613893	0.830235	0.580606
							0.525	0.615035	0.830765	0.581469
							0.526	0.616177	0.831295	0.582331
							0.527	0.617319	0.831825	0.583193
							0.528	0.618462	0.832355	0.584056
							0.529	0.619604	0.832885	0.584918
							0.53	0.620746	0.833415	0.585781
							0.531	0.621888	0.833945	0.586643
							0.532	0.62303	0.834474	0.587506
							0.533	0.624172	0.835004	0.588368
							0.534	0.625315	0.835534	0.589231
							0.535	0.626457	0.836064	0.590093
							0.536	0.627599	0.836594	0.590956
							0.537	0.628741	0.837124	0.591818
							0.538	0.629883	0.837654	0.592681
							0.539	0.631026	0.838184	0.593543
							0.54	0.632168	0.838714	0.594406
							0.541	0.63352	0.83922	0.595478
							0.542	0.634872	0.839727	0.59655
							0.543	0.636224	0.840234	0.597622
							0.544	0.637576	0.840741	0.598695
							0.545	0.638928	0.841248	0.599767
							0.546	0.64028	0.841755	0.600839
							0.547	0.641632	0.842262	0.601911
							0.548	0.642984	0.842768	0.602984
							0.549	0.644336	0.843275	0.604056
							0.55	0.645688	0.843782	0.605128
							0.551	0.64704	0.844289	0.6062
							0.552	0.648392	0.844796	0.607273
							0.553	0.649744	0.845303	0.608345
							0.554	0.651096	0.84581	0.609417
							0.555	0.652448	0.846316	0.61049
							0.556	0.6538	0.846823	0.611562
							0.557	0.655152	0.84733	0.612634
							0.558	0.656503	0.847837	0.613706
							0.559	0.657855	0.848344	0.614779
							0.56	0.659207	0.848851	0.615851
							0.561	0.660559	0.849358	0.616923
							0.562	0.661911	0.849864	0.617995
							0.563	0.663263	0.850371	0.619068
							0.564	0.664615	0.850878	0.62014
							0.565	0.665967	0.851385	0.621212
							0.566	0.667319	0.851892	0.622284
							0.567	0.668671	0.852399	0.623357
							0.568	0.670023	0.852906	0.624429
							0.569	0.671375	0.853412	0.625501
							0.57	0.672727	0.853919	0.626573
							0.571	0.673823	0.854399	0.627459
							0.572	0.674918	0.854879	0.628345
							0.573	0.676014	0.855359	0.629231
							0.574	0.67711	0.855838	0.630117
							0.575	0.678205	0.856318	0.631002
							0.576	0.679301	0.856798	0.631888
							0.577	0.680396	0.857278	0.632774
							0.578	0.681492	0.857757	0.63366
							0.579	0.682587	0.858237	0.634545
							0.58	0.683683	0.858717	0.635431
							0.581	0.684779	0.859197	0.636317
							0.582	0.685874	0.859676	0.637203
							0.583	0.68697	0.860156	0.638089
							0.584	0.688065	0.860636	0.638974
							0.585	0.689161	0.861116	0.63986
							0.586	0.690256	0.861595	0.640746
							0.587	0.691352	0.862075	0.641632
							0.588	0.692448	0.862555	0.642517
							0.589	0.693543	0.863035	0.643403
							0.59	0.694639	0.863514	0.644289
							0.591	0.695734	0.863994	0.645175
							0.592	0.69683	0.864474	0.646061
							0.593	0.697925	0.864954	0.646946
							0.594	0.699021	0.865433	0.647832
							0.595	0.700117	0.865913	0.648718
							0.596	0.701212	0.866393	0.649604
							0.597	0.702308	0.866873	0.65049
							0.598	0.703403	0.867352	0.651375
							0.599	0.704499	0.867832	0.652261
							0.6	0.705594	0.868312	0.653147
							0.601	0.70711	0.868881	0.653846
							0.602	0.708625	0.86945	0.654545
							0.603	0.71014	0.87002	0.655245
							0.604	0.711655	0.870589	0.655944
							0.605	0.71317	0.871158	0.656643
							0.606	0.714685	0.871727	0.657343
							0.607	0.7162	0.872296	0.658042
							0.608	0.717716	0.872866	0.658741
							0.609	0.719231	0.873435	0.659441
							0.61	0.720746	0.874004	0.66014
							0.611	0.722261	0.874573	0.660839
							0.612	0.723776	0.875142	0.661538
							0.613	0.725291	0.875711	0.662238
							0.614	0.726807	0.876281	0.662937
							0.615	0.728322	0.87685	0.663636
							0.616	0.729837	0.877419	0.664336
							0.617	0.731352	0.877988	0.665035
							0.618	0.732867	0.878557	0.665734
							0.619	0.734382	0.879127	0.666434
							0.62	0.735897	0.879696	0.667133
							0.621	0.737413	0.880265	0.667832
							0.622	0.738928	0.880834	0.668531
							0.623	0.740443	0.881403	0.669231
							0.624	0.741958	0.881973	0.66993
							0.625	0.743473	0.882542	0.670629
							0.626	0.744988	0.883111	0.671329
							0.627	0.746503	0.88368	0.672028
							0.628	0.748019	0.884249	0.672727
							0.629	0.749534	0.884819	0.673427
							0.63	0.751049	0.885388	0.674126
							0.631	0.751958	0.885866	0.675198
							0.632	0.752867	0.886345	0.67627
							0.633	0.753776	0.886823	0.677343
							0.634	0.754685	0.887301	0.678415
							0.635	0.755594	0.88778	0.679487
							0.636	0.756503	0.888258	0.680559
							0.637	0.757413	0.888737	0.681632
							0.638	0.758322	0.889215	0.682704
							0.639	0.759231	0.889693	0.683776
							0.64	0.76014	0.890172	0.684848
							0.641	0.761049	0.89065	0.685921
							0.642	0.761958	0.891129	0.686993
							0.643	0.762867	0.891607	0.688065
							0.644	0.763776	0.892085	0.689138
							0.645	0.764685	0.892564	0.69021
							0.646	0.765594	0.893042	0.691282
							0.647	0.766503	0.893521	0.692354
							0.648	0.767413	0.893999	0.693427
							0.649	0.768322	0.894477	0.694499
							0.65	0.769231	0.894956	0.695571
							0.651	0.77014	0.895434	0.696643
							0.652	0.771049	0.895913	0.697716
							0.653	0.771958	0.896391	0.698788
							0.654	0.772867	0.896869	0.69986
							0.655	0.773776	0.897348	0.700932
							0.656	0.774685	0.897826	0.702005
							0.657	0.775594	0.898305	0.703077
							0.658	0.776503	0.898783	0.704149
							0.659	0.777413	0.899261	0.705221
							0.66	0.778322	0.89974	0.706294
							0.661	0.779068	0.900171	0.706946
							0.662	0.779814	0.900602	0.707599
							0.663	0.780559	0.901033	0.708252
							0.664	0.781305	0.901464	0.708904
							0.665	0.782051	0.901895	0.709557
							0.666	0.782797	0.902326	0.71021
							0.667	0.783543	0.902757	0.710862
							0.668	0.784289	0.903188	0.711515
							0.669	0.785035	0.903618	0.712168
							0.67	0.785781	0.904049	0.712821
							0.671	0.786527	0.90448	0.713473
							0.672	0.787273	0.904911	0.714126
							0.673	0.788019	0.905342	0.714779
							0.674	0.788765	0.905773	0.715431
							0.675	0.78951	0.906204	0.716084
							0.676	0.790256	0.906635	0.716737
							0.677	0.791002	0.907066	0.717389
							0.678	0.791748	0.907497	0.718042
							0.679	0.792494	0.907928	0.718695
							0.68	0.79324	0.908359	0.719347
							0.681	0.793986	0.90879	0.72
							0.682	0.794732	0.909221	0.720653
							0.683	0.795478	0.909652	0.721305
							0.684	0.796224	0.910083	0.721958
							0.685	0.79697	0.910514	0.722611
							0.686	0.797716	0.910945	0.723263
							0.687	0.798462	0.911376	0.723916
							0.688	0.799207	0.911807	0.724569
							0.689	0.799953	0.912238	0.725221
							0.69	0.800699	0.912669	0.725874
							0.691	0.801259	0.9131	0.726457
							0.692	0.801818	0.913531	0.72704
							0.693	0.802378	0.913962	0.727622
							0.694	0.802937	0.914393	0.728205
							0.695	0.803497	0.914824	0.728788
							0.696	0.804056	0.915255	0.729371
							0.697	0.804615	0.915685	0.729953
							0.698	0.805175	0.916116	0.730536
							0.699	0.805734	0.916547	0.731119
							0.7	0.806294	0.916978	0.731702
							0.701	0.806853	0.917409	0.732284
							0.702	0.807413	0.91784	0.732867
							0.703	0.807972	0.918271	0.73345
							0.704	0.808531	0.918702	0.734033
							0.705	0.809091	0.919133	0.734615
							0.706	0.80965	0.919564	0.735198
							0.707	0.81021	0.919995	0.735781
							0.708	0.810769	0.920426	0.736364
							0.709	0.811329	0.920857	0.736946
							0.71	0.811888	0.921288	0.737529
							0.711	0.812448	0.921719	0.738112
							0.712	0.813007	0.92215	0.738695
							0.713	0.813566	0.922581	0.739277
							0.714	0.814126	0.923012	0.73986
							0.715	0.814685	0.923443	0.740443
							0.716	0.815245	0.923874	0.741026
							0.717	0.815804	0.924305	0.741608
							0.718	0.816364	0.924736	0.742191
							0.719	0.816923	0.925167	0.742774
							0.72	0.817483	0.925598	0.743357
							0.721	0.817972	0.926008	0.744242
							0.722	0.818462	0.926419	0.745128
							0.723	0.818951	0.92683	0.746014
							0.724	0.819441	0.92724	0.7469
							0.725	0.81993	0.927651	0.747786
							0.726	0.82042	0.928061	0.748671
							0.727	0.820909	0.928472	0.749557
							0.728	0.821399	0.928883	0.750443
							0.729	0.821888	0.929293	0.751329
							0.73	0.822378	0.929704	0.752214
							0.731	0.822867	0.930115	0.7531
							0.732	0.823357	0.930525	0.753986
							0.733	0.823846	0.930936	0.754872
							0.734	0.824336	0.931347	0.755758
							0.735	0.824825	0.931757	0.756643
							0.736	0.825315	0.932168	0.757529
							0.737	0.825804	0.932578	0.758415
							0.738	0.826294	0.932989	0.759301
							0.739	0.826783	0.9334	0.760186
							0.74	0.827273	0.93381	0.761072
							0.741	0.827762	0.934221	0.761958
							0.742	0.828252	0.934632	0.762844
							0.743	0.828741	0.935042	0.76373
							0.744	0.829231	0.935453	0.764615
							0.745	0.82972	0.935864	0.765501
							0.746	0.83021	0.936274	0.766387
							0.747	0.830699	0.936685	0.767273
							0.748	0.831189	0.937095	0.768159
							0.749	0.831678	0.937506	0.769044
							0.75	0.832168	0.937917	0.76993
							0.751	0.832704	0.938317	0.770443
							0.752	0.83324	0.938716	0.770956
							0.753	0.833776	0.939116	0.771469
							0.754	0.834312	0.939516	0.771981
							0.755	0.834848	0.939916	0.772494
							0.756	0.835385	0.940315	0.773007
							0.757	0.835921	0.940715	0.77352
							0.758	0.836457	0.941115	0.774033
							0.759	0.836993	0.941515	0.774545
							0.76	0.837529	0.941915	0.775058
							0.761	0.838065	0.942314	0.775571
							0.762	0.838601	0.942714	0.776084
							0.763	0.839138	0.943114	0.776597
							0.764	0.839674	0.943514	0.77711
							0.765	0.84021	0.943914	0.777622
							0.766	0.840746	0.944313	0.778135
							0.767	0.841282	0.944713	0.778648
							0.768	0.841818	0.945113	0.779161
							0.769	0.842354	0.945513	0.779674
							0.77	0.84289	0.945913	0.780186
							0.771	0.843427	0.946312	0.780699
							0.772	0.843963	0.946712	0.781212
							0.773	0.844499	0.947112	0.781725
							0.774	0.845035	0.947512	0.782238
							0.775	0.845571	0.947912	0.782751
							0.776	0.846107	0.948311	0.783263
							0.777	0.846643	0.948711	0.783776
							0.778	0.847179	0.949111	0.784289
							0.779	0.847716	0.949511	0.784802
							0.78	0.848252	0.949911	0.785315
							0.781	0.849301	0.950293	0.786177
							0.782	0.85035	0.950675	0.78704
							0.783	0.851399	0.951057	0.787902
							0.784	0.852448	0.951439	0.788765
							0.785	0.853497	0.951821	0.789627
							0.786	0.854545	0.952204	0.79049
							0.787	0.855594	0.952586	0.791352
							0.788	0.856643	0.952968	0.792214
							0.789	0.857692	0.95335	0.793077
							0.79	0.858741	0.953732	0.793939
							0.791	0.85979	0.954114	0.794802
							0.792	0.860839	0.954497	0.795664
							0.793	0.861888	0.954879	0.796527
							0.794	0.862937	0.955261	0.797389
							0.795	0.863986	0.955643	0.798252
							0.796	0.865035	0.956025	0.799114
							0.797	0.866084	0.956408	0.799977
							0.798	0.867133	0.95679	0.800839
							0.799	0.868182	0.957172	0.801702
							0.8	0.869231	0.957554	0.802564
Fig 6C
Distance-to-hull Frequency plot	Distance-to-hull (µm)	Rho-N-4D2 Frequency	STX3 Frequency	Random Frequency		CDF plot	Distance-to-hull (µm)	Rho-N-4D2	STX3	Random
	0.03	0.0568928	0.0999834	0.0415755			0	0	0	0
	0.06	0.0700219	0.0948262	0.0400125			0.001	0.00184433	0.00326623	0.00140669
	0.09	0.0500156	0.0857594	0.0440763			0.002	0.00368865	0.00653247	0.00281338
	0.12	0.0547046	0.07453	0.0475148			0.003	0.00553298	0.0097987	0.00422007
	0.15	0.0437637	0.0660872	0.0403251			0.004	0.00737731	0.0130649	0.00562676
	0.18	0.0553298	0.0552737	0.0393873			0.005	0.00922163	0.0163312	0.00703345
	0.21	0.0509534	0.0430877	0.0450141			0.006	0.011066	0.0195974	0.00844014
	0.24	0.0375117	0.0392614	0.0447015			0.007	0.0129103	0.0228636	0.00984683
	0.27	0.0412629	0.0378473	0.0400125			0.008	0.0147546	0.0261299	0.0112535
	0.3	0.0428259	0.0348944	0.0437637			0.009	0.0165989	0.0293961	0.0126602
	0.33	0.0350109	0.0361005	0.0415755			0.01	0.0184433	0.0326623	0.0140669
	0.36	0.0393873	0.0390534	0.0387621			0.011	0.0202876	0.0359286	0.0154736
	0.39	0.0278212	0.0364748	0.0328228			0.012	0.0221319	0.0391948	0.0168803
	0.42	0.030322	0.0326485	0.0340731			0.013	0.0239762	0.042461	0.018287
	0.45	0.0175055	0.0323989	0.0365739			0.014	0.0258206	0.0457273	0.0196937
	0.48	0.0221944	0.0274497	0.0428259			0.015	0.0276649	0.0489935	0.0211003
	0.51	0.0193811	0.0223756	0.027196			0.016	0.0295092	0.0522597	0.022507
	0.54	0.0368865	0.0213359	0.031885			0.017	0.0313535	0.055526	0.0239137
	0.57	0.0465771	0.0175512	0.031885			0.018	0.0331979	0.0587922	0.0253204
	0.6	0.0547046	0.00969057	0.0262582			0.019	0.0350422	0.0620584	0.0267271
	0.63	0.0312598	0.00865081	0.0259456			0.02	0.0368865	0.0653247	0.0281338
	0.66	0.0178181	0.00977375	0.02407			0.021	0.0387309	0.0685909	0.0295405
	0.69	0.0146921	0.0117701	0.0253204			0.022	0.0405752	0.0718572	0.0309472
	0.72	0.0115661	0.0131842	0.0265708			0.023	0.0424195	0.0751234	0.0323539
	0.75	0.0121913	0.0101481	0.0206314			0.024	0.0442638	0.0783896	0.0337606
	0.78	0.0128165	0.00690401	0.0221944			0.025	0.0461082	0.0816559	0.0351672
	0.81	0.00562676	0.00573948	0.0181307			0.026	0.0479525	0.0849221	0.0365739
	0.84	0.0109409	0.00486608	0.0178181			0.027	0.0497968	0.0881883	0.0379806
	0.87	0.00718975	0.00461654	0.0131291			0.028	0.0516411	0.0914546	0.0393873
	0.9	0.00750234	0.00640492	0.0134417			0.029	0.0534855	0.0947208	0.040794
	0.93	0.0121913	0.00449176	0.00906533			0.03	0.0553298	0.097987	0.0422007
	0.96	0.00875273	0.00386791	0.00718975			0.031	0.057643	0.101123	0.043722
	0.99	0.00906533	0.00212111	0.00562676			0.032	0.0599562	0.104259	0.0452433
	1.02	0.00531416	0.000831808	0.000625195			0.033	0.0622695	0.107395	0.0467646
							0.034	0.0645827	0.110531	0.0482859
							0.035	0.0668959	0.113667	0.0498072
							0.036	0.0692091	0.116803	0.0513285
							0.037	0.0715224	0.119938	0.0528498
							0.038	0.0738356	0.123074	0.0543712
							0.039	0.0761488	0.12621	0.0558925
							0.04	0.078462	0.129346	0.0574138
							0.041	0.0807752	0.132482	0.0589351
							0.042	0.0830885	0.135618	0.0604564
							0.043	0.0854017	0.138754	0.0619777
							0.044	0.0877149	0.14189	0.063499
							0.045	0.0900281	0.145026	0.0650203
							0.046	0.0923414	0.148162	0.0665416
							0.047	0.0946546	0.151298	0.0680629
							0.048	0.0969678	0.154434	0.0695842
							0.049	0.099281	0.157569	0.0711056
							0.05	0.101594	0.160705	0.0726269
							0.051	0.103907	0.163841	0.0741482
							0.052	0.106221	0.166977	0.0756695
							0.053	0.108534	0.170113	0.0771908
							0.054	0.110847	0.173249	0.0787121
							0.055	0.11316	0.176385	0.0802334
							0.056	0.115474	0.179521	0.0817547
							0.057	0.117787	0.182657	0.083276
							0.058	0.1201	0.185793	0.0847973
							0.059	0.122413	0.188929	0.0863186
							0.06	0.124726	0.192065	0.0878399
							0.061	0.126404	0.194941	0.0893925
							0.062	0.128082	0.197818	0.0909451
							0.063	0.129759	0.200695	0.0924977
							0.064	0.131437	0.203571	0.0940502
							0.065	0.133115	0.206448	0.0956028
							0.066	0.134792	0.209325	0.0971554
							0.067	0.13647	0.212201	0.0987079
							0.068	0.138147	0.215078	0.10026
							0.069	0.139825	0.217955	0.101813
							0.07	0.141503	0.220831	0.103366
							0.071	0.14318	0.223708	0.104918
							0.072	0.144858	0.226585	0.106471
							0.073	0.146535	0.229461	0.108023
							0.074	0.148213	0.232338	0.109576
							0.075	0.149891	0.235215	0.111128
							0.076	0.151568	0.238091	0.112681
							0.077	0.153246	0.240968	0.114234
							0.078	0.154923	0.243845	0.115786
							0.079	0.156601	0.246721	0.117339
							0.08	0.158279	0.249598	0.118891
							0.081	0.159956	0.252475	0.120444
							0.082	0.161634	0.255351	0.121996
							0.083	0.163311	0.258228	0.123549
							0.084	0.164989	0.261105	0.125102
							0.085	0.166667	0.263981	0.126654
							0.086	0.168344	0.266858	0.128207
							0.087	0.170022	0.269735	0.129759
							0.088	0.171699	0.272611	0.131312
							0.089	0.173377	0.275488	0.132864
							0.09	0.175055	0.278365	0.134417
							0.091	0.176909	0.280855	0.136063
							0.092	0.178764	0.283344	0.13771
							0.093	0.180619	0.285834	0.139356
							0.094	0.182474	0.288324	0.141002
							0.095	0.184328	0.290814	0.142649
							0.096	0.186183	0.293304	0.144295
							0.097	0.188038	0.295794	0.145941
							0.098	0.189893	0.298284	0.147588
							0.099	0.191747	0.300774	0.149234
							0.1	0.193602	0.303263	0.15088
							0.101	0.195457	0.305753	0.152527
							0.102	0.197312	0.308243	0.154173
							0.103	0.199166	0.310733	0.15582
							0.104	0.201021	0.313223	0.157466
							0.105	0.202876	0.315713	0.159112
							0.106	0.204731	0.318203	0.160759
							0.107	0.206585	0.320693	0.162405
							0.108	0.20844	0.323182	0.164051
							0.109	0.210295	0.325672	0.165698
							0.11	0.21215	0.328162	0.167344
							0.111	0.214004	0.330652	0.16899
							0.112	0.215859	0.333142	0.170637
							0.113	0.217714	0.335632	0.172283
							0.114	0.219569	0.338122	0.173929
							0.115	0.221423	0.340612	0.175576
							0.116	0.223278	0.343102	0.177222
							0.117	0.225133	0.345591	0.178868
							0.118	0.226988	0.348081	0.180515
							0.119	0.228842	0.350571	0.182161
							0.12	0.230697	0.353061	0.183807
							0.121	0.232156	0.355275	0.185058
							0.122	0.233615	0.357489	0.186308
							0.123	0.235073	0.359703	0.187559
							0.124	0.236532	0.361917	0.188809
							0.125	0.237991	0.364131	0.190059
							0.126	0.23945	0.366345	0.19131
							0.127	0.240909	0.368559	0.19256
							0.128	0.242367	0.370773	0.193811
							0.129	0.243826	0.372987	0.195061
							0.13	0.245285	0.375201	0.196311
							0.131	0.246744	0.377415	0.197562
							0.132	0.248203	0.379629	0.198812
							0.133	0.249661	0.381843	0.200063
							0.134	0.25112	0.384057	0.201313
							0.135	0.252579	0.386271	0.202563
							0.136	0.254038	0.388485	0.203814
							0.137	0.255497	0.390699	0.205064
							0.138	0.256955	0.392913	0.206314
							0.139	0.258414	0.395127	0.207565
							0.14	0.259873	0.397341	0.208815
							0.141	0.261332	0.399555	0.210066
							0.142	0.26279	0.401769	0.211316
							0.143	0.264249	0.403983	0.212566
							0.144	0.265708	0.406197	0.213817
							0.145	0.267167	0.408411	0.215067
							0.146	0.268626	0.410625	0.216318
							0.147	0.270084	0.412839	0.217568
							0.148	0.271543	0.415053	0.218818
							0.149	0.273002	0.417267	0.220069
							0.15	0.274461	0.419481	0.221319
							0.151	0.276274	0.421322	0.222747
							0.152	0.278087	0.423163	0.224174
							0.153	0.2799	0.425004	0.225602
							0.154	0.281713	0.426845	0.227029
							0.155	0.283526	0.428686	0.228457
							0.156	0.285339	0.430527	0.229884
							0.157	0.287152	0.432368	0.231312
							0.158	0.288965	0.43421	0.232739
							0.159	0.290778	0.436051	0.234167
							0.16	0.292591	0.437892	0.235594
							0.161	0.294405	0.439733	0.237022
							0.162	0.296218	0.441574	0.23845
							0.163	0.298031	0.443415	0.239877
							0.164	0.299844	0.445256	0.241305
							0.165	0.301657	0.447097	0.242732
							0.166	0.30347	0.448938	0.24416
							0.167	0.305283	0.450779	0.245587
							0.168	0.307096	0.45262	0.247015
							0.169	0.308909	0.454461	0.248442
							0.17	0.310722	0.456302	0.24987
							0.171	0.312535	0.458143	0.251297
							0.172	0.314348	0.459984	0.252725
							0.173	0.316161	0.461826	0.254152
							0.174	0.317974	0.463667	0.25558
							0.175	0.319787	0.465508	0.257007
							0.176	0.321601	0.467349	0.258435
							0.177	0.323414	0.46919	0.259862
							0.178	0.325227	0.471031	0.26129
							0.179	0.32704	0.472872	0.262718
							0.18	0.328853	0.474713	0.264145
							0.181	0.33053	0.476149	0.265468
							0.182	0.332208	0.477586	0.266792
							0.183	0.333886	0.479022	0.268115
							0.184	0.335563	0.480458	0.269438
							0.185	0.337241	0.481894	0.270762
							0.186	0.338918	0.483331	0.272085
							0.187	0.340596	0.484767	0.273408
							0.188	0.342274	0.486203	0.274732
							0.189	0.343951	0.487639	0.276055
							0.19	0.345629	0.489076	0.277378
							0.191	0.347306	0.490512	0.278702
							0.192	0.348984	0.491948	0.280025
							0.193	0.350662	0.493384	0.281348
							0.194	0.352339	0.494821	0.282672
							0.195	0.354017	0.496257	0.283995
							0.196	0.355694	0.497693	0.285318
							0.197	0.357372	0.499129	0.286642
							0.198	0.35905	0.500566	0.287965
							0.199	0.360727	0.502002	0.289288
							0.2	0.362405	0.503438	0.290612
							0.201	0.364083	0.504874	0.291935
							0.202	0.36576	0.506311	0.293258
							0.203	0.367438	0.507747	0.294582
							0.204	0.369115	0.509183	0.295905
							0.205	0.370793	0.510619	0.297228
							0.206	0.372471	0.512056	0.298552
							0.207	0.374148	0.513492	0.299875
							0.208	0.375826	0.514928	0.301198
							0.209	0.377503	0.516364	0.302522
							0.21	0.379181	0.517801	0.303845
							0.211	0.38039	0.519129	0.305022
							0.212	0.381598	0.520457	0.3062
							0.213	0.382807	0.521785	0.307377
							0.214	0.384016	0.523113	0.308555
							0.215	0.385225	0.524441	0.309732
							0.216	0.386433	0.525769	0.31091
							0.217	0.387642	0.527098	0.312087
							0.218	0.388851	0.528426	0.313265
							0.219	0.390059	0.529754	0.314442
							0.22	0.391268	0.531082	0.315619
							0.221	0.392477	0.53241	0.316797
							0.222	0.393686	0.533738	0.317974
							0.223	0.394894	0.535066	0.319152
							0.224	0.396103	0.536394	0.320329
							0.225	0.397312	0.537723	0.321507
							0.226	0.39852	0.539051	0.322684
							0.227	0.399729	0.540379	0.323862
							0.228	0.400938	0.541707	0.325039
							0.229	0.402147	0.543035	0.326217
							0.23	0.403355	0.544363	0.327394
							0.231	0.404564	0.545691	0.328571
							0.232	0.405773	0.547019	0.329749
							0.233	0.406981	0.548347	0.330926
							0.234	0.40819	0.549676	0.332104
							0.235	0.409399	0.551004	0.333281
							0.236	0.410607	0.552332	0.334459
							0.237	0.411816	0.55366	0.335636
							0.238	0.413025	0.554988	0.336814
							0.239	0.414234	0.556316	0.337991
							0.24	0.415442	0.557644	0.339168
							0.241	0.416776	0.558913	0.340565
							0.242	0.41811	0.560181	0.341961
							0.243	0.419444	0.56145	0.343357
							0.244	0.420777	0.562718	0.344754
							0.245	0.422111	0.563987	0.34615
							0.246	0.423445	0.565255	0.347546
							0.247	0.424779	0.566524	0.348942
							0.248	0.426112	0.567792	0.350339
							0.249	0.427446	0.569061	0.351735
							0.25	0.42878	0.570329	0.353131
							0.251	0.430114	0.571598	0.354527
							0.252	0.431447	0.572866	0.355924
							0.253	0.432781	0.574135	0.35732
							0.254	0.434115	0.575403	0.358716
							0.255	0.435449	0.576672	0.360113
							0.256	0.436782	0.57794	0.361509
							0.257	0.438116	0.579209	0.362905
							0.258	0.43945	0.580477	0.364301
							0.259	0.440784	0.581746	0.365698
							0.26	0.442117	0.583014	0.367094
							0.261	0.443451	0.584283	0.36849
							0.262	0.444785	0.585551	0.369886
							0.263	0.446119	0.58682	0.371283
							0.264	0.447452	0.588089	0.372679
							0.265	0.448786	0.589357	0.374075
							0.266	0.45012	0.590626	0.375472
							0.267	0.451454	0.591894	0.376868
							0.268	0.452787	0.593163	0.378264
							0.269	0.454121	0.594431	0.37966
							0.27	0.455455	0.5957	0.381057
							0.271	0.456914	0.596865	0.382442
							0.272	0.458372	0.598031	0.383828
							0.273	0.459831	0.599197	0.385214
							0.274	0.46129	0.600363	0.3866
							0.275	0.462749	0.601529	0.387986
							0.276	0.464208	0.602695	0.389372
							0.277	0.465666	0.603861	0.390758
							0.278	0.467125	0.605027	0.392143
							0.279	0.468584	0.606193	0.393529
							0.28	0.470043	0.607359	0.394915
							0.281	0.471502	0.608525	0.396301
							0.282	0.47296	0.609691	0.397687
							0.283	0.474419	0.610856	0.399073
							0.284	0.475878	0.612022	0.400458
							0.285	0.477337	0.613188	0.401844
							0.286	0.478795	0.614354	0.40323
							0.287	0.480254	0.61552	0.404616
							0.288	0.481713	0.616686	0.406002
							0.289	0.483172	0.617852	0.407388
							0.29	0.484631	0.619018	0.408774
							0.291	0.486089	0.620184	0.410159
							0.292	0.487548	0.62135	0.411545
							0.293	0.489007	0.622516	0.412931
							0.294	0.490466	0.623682	0.414317
							0.295	0.491925	0.624848	0.415703
							0.296	0.493383	0.626013	0.417089
							0.297	0.494842	0.627179	0.418475
							0.298	0.496301	0.628345	0.41986
							0.299	0.49776	0.629511	0.421246
							0.3	0.499219	0.630677	0.422632
							0.301	0.500427	0.63186	0.424008
							0.302	0.501636	0.633042	0.425383
							0.303	0.502845	0.634225	0.426758
							0.304	0.504053	0.635407	0.428134
							0.305	0.505262	0.63659	0.429509
							0.306	0.506471	0.637772	0.430885
							0.307	0.507679	0.638955	0.43226
							0.308	0.508888	0.640138	0.433636
							0.309	0.510097	0.64132	0.435011
							0.31	0.511306	0.642503	0.436386
							0.311	0.512514	0.643685	0.437762
							0.312	0.513723	0.644868	0.439137
							0.313	0.514932	0.64605	0.440513
							0.314	0.51614	0.647233	0.441888
							0.315	0.517349	0.648415	0.443264
							0.316	0.518558	0.649598	0.444639
							0.317	0.519767	0.650781	0.446014
							0.318	0.520975	0.651963	0.44739
							0.319	0.522184	0.653146	0.448765
							0.32	0.523393	0.654328	0.450141
							0.321	0.524601	0.655511	0.451516
							0.322	0.52581	0.656693	0.452892
							0.323	0.527019	0.657876	0.454267
							0.324	0.528228	0.659058	0.455642
							0.325	0.529436	0.660241	0.457018
							0.326	0.530645	0.661424	0.458393
							0.327	0.531854	0.662606	0.459769
							0.328	0.533062	0.663789	0.461144
							0.329	0.534271	0.664971	0.46252
							0.33	0.53548	0.666154	0.463895
							0.331	0.536855	0.667455	0.465218
							0.332	0.538231	0.668757	0.466542
							0.333	0.539606	0.670059	0.467865
							0.334	0.540982	0.671361	0.469188
							0.335	0.542357	0.672663	0.470512
							0.336	0.543732	0.673964	0.471835
							0.337	0.545108	0.675266	0.473158
							0.338	0.546483	0.676568	0.474482
							0.339	0.547859	0.67787	0.475805
							0.34	0.549234	0.679172	0.477128
							0.341	0.55061	0.680473	0.478452
							0.342	0.551985	0.681775	0.479775
							0.343	0.55336	0.683077	0.481098
							0.344	0.554736	0.684379	0.482422
							0.345	0.556111	0.68568	0.483745
							0.346	0.557487	0.686982	0.485068
							0.347	0.558862	0.688284	0.486392
							0.348	0.560238	0.689586	0.487715
							0.349	0.561613	0.690888	0.489038
							0.35	0.562988	0.692189	0.490362
							0.351	0.564364	0.693491	0.491685
							0.352	0.565739	0.694793	0.493008
							0.353	0.567115	0.696095	0.494332
							0.354	0.56849	0.697396	0.495655
							0.355	0.569866	0.698698	0.496978
							0.356	0.571241	0.7	0.498302
							0.357	0.572616	0.701302	0.499625
							0.358	0.573992	0.702604	0.500948
							0.359	0.575367	0.703905	0.502272
							0.36	0.576743	0.705207	0.503595
							0.361	0.577639	0.706431	0.505075
							0.362	0.578535	0.707655	0.506554
							0.363	0.579431	0.70888	0.508034
							0.364	0.580327	0.710104	0.509513
							0.365	0.581223	0.711328	0.510993
							0.366	0.582119	0.712552	0.512473
							0.367	0.583016	0.713776	0.513952
							0.368	0.583912	0.715	0.515432
							0.369	0.584808	0.716224	0.516912
							0.37	0.585704	0.717449	0.518391
							0.371	0.5866	0.718673	0.519871
							0.372	0.587496	0.719897	0.52135
							0.373	0.588392	0.721121	0.52283
							0.374	0.589288	0.722345	0.52431
							0.375	0.590184	0.723569	0.525789
							0.376	0.591081	0.724793	0.527269
							0.377	0.591977	0.726018	0.528749
							0.378	0.592873	0.727242	0.530228
							0.379	0.593769	0.728466	0.531708
							0.38	0.594665	0.72969	0.533187
							0.381	0.595561	0.730914	0.534667
							0.382	0.596457	0.732138	0.536147
							0.383	0.597353	0.733362	0.537626
							0.384	0.598249	0.734587	0.539106
							0.385	0.599146	0.735811	0.540586
							0.386	0.600042	0.737035	0.542065
							0.387	0.600938	0.738259	0.543545
							0.388	0.601834	0.739483	0.545024
							0.389	0.60273	0.740707	0.546504
							0.39	0.603626	0.741931	0.547984
[truncated: 2,223 more rows]

## Sheet: D. Fig 7 Data
TABLE D
Fig 7H
Distance-to-hull Frequency plot	Distance-to-hull (µm)	Rho-N-4D2 Frequency	Random Frequency
	0.03	0.115197	0.0385467
	0.06	0.147541	0.0358883
	0.09	0.156402	0.0376606
	0.12	0.135578	0.0354453
	0.15	0.104121	0.033673
	0.18	0.0970315	0.033673
	0.21	0.0544971	0.0279132
	0.24	0.0389898	0.0301285
	0.27	0.040319	0.0327869
	0.3	0.0389898	0.0319008
	0.33	0.0243686	0.0327869
	0.36	0.00354453	0.0345591
	0.39	0.00443066	0.0239256
	0.42	0.00177226	0.0323438
	0.45	0.00487373	0.0256978
	0.48	0.0026584	0.0287993
	0.51	0.00221533	0.0287993
	0.54	0.00443066	0.0283562
	0.57	0	0.0239256
	0.6	0	0.0243686
	0.63	0.0013292	0.0239256
	0.66	0.0013292	0.020381
	0.69	0.000886132	0.0181657
	0.72	0.000443066	0.0239256
	0.75	0.000443066	0.0208241
	0.78	0.000443066	0.0163934
	0.81	0.000886132	0.0230394
	0.84	0.000443066	0.0243686
	0.87	0.000886132	0.0212672
	0.9	0.000443066	0.0163934
	0.93	0.000443066	0.0155073
	0.96	0	0.013735
	0.99	0	0.013735
	1.02	0.000443066	0.0146212
	1.05	0.000443066	0.0159504
	1.08	0.000886132	0.0110767
	1.11	0	0.0141781
	1.14	0.000443066	0.0159504
	1.17	0.000443066	0.0141781
	1.2	0.0013292	0.0115197
	1.23	0.00443066	0.00930439
	1.26	0.00620292	0.00841825
	1.29	0.000443066	0.00531679
Fig 7I
Distance-to-hull Frequency plot	Distance-to-hull (µm)	Rho-N-4D2 Frequency	Random Frequency
	0.03	0.0850643	0.0331355
	0.06	0.0860534	0.0450049
	0.09	0.112265	0.0420376
	0.12	0.115727	0.0252226
	0.15	0.10633	0.0380811
	0.18	0.0959446	0.032641
	0.21	0.078635	0.0375865
	0.24	0.0548961	0.0281899
	0.27	0.0529179	0.0276954
	0.3	0.0430267	0.0272008
	0.33	0.0242334	0.0281899
	0.36	0.0178042	0.0301682
	0.39	0.012364	0.0281899
	0.42	0.00395648	0.029179
	0.45	0.00395648	0.0296736
	0.48	0.00346192	0.0227498
	0.51	0.00346192	0.0267062
	0.54	0.00346192	0.0257171
	0.57	0.00692384	0.0217606
	0.6	0.00296736	0.0252226
	0.63	0.00148368	0.0301682
	0.66	0.00445104	0.0192878
	0.69	0.00197824	0.016815
	0.72	0.0024728	0.0346192
	0.75	0.00098912	0.024728
	0.78	0.00049456	0.0217606
	0.81	0.00395648	0.0276954
	0.84	0.00346192	0.0187933
	0.87	0.00197824	0.0232443
	0.9	0.00197824	0.0182987
	0.93	0.0024728	0.0148368
	0.96	0.0024728	0.0158259
	0.99	0.0024728	0.0138477
	1.02	0.00148368	0.0133531
	1.05	0.0049456	0.0118694
	1.08	0.00445104	0.0108803
	1.11	0.0074184	0.0113749
	1.14	0.00395648	0.0118694
	1.17	0.0103858	0.0108803
	1.2	0.0049456	0.0118694
	1.23	0.00445104	0.00791296
	1.26	0.00296736	0.00445104
	1.29	0.00049456	0.0049456
	1.32	0.0024728	0.00593472
	1.35	0.00098912	0.00346192
	1.38	0.00346192	0.00098912
	1.41	0.00296736	0.00296736
	1.44	0.00049456	0.00296736
Fig 7J
Distance-to-hull Frequency plot	Distance-to-hull (µm)	Rho-N-4D2 Frequency	Random Frequency
	0.03	0.124096	0.0285818
	0.06	0.093343	0.0235166
	0.09	0.129522	0.0278582
	0.12	0.0926194	0.0271346
	0.15	0.065123	0.0314761
	0.18	0.0542692	0.0285818
	0.21	0.0379884	0.0267728
	0.24	0.0408828	0.0224313
	0.27	0.0260492	0.0242402
	0.3	0.040521	0.0274964
	0.33	0.0470333	0.0235166
	0.36	0.0473951	0.0231548
	0.39	0.0307525	0.0267728
	0.42	0.0224313	0.0209841
	0.45	0.00795948	0.0191751
	0.48	0.0137482	0.0209841
	0.51	0.0217077	0.0198987
	0.54	0.0101302	0.0285818
	0.57	0.0119392	0.0170043
	0.6	0.01411	0.0231548
	0.63	0.0148336	0.0235166
	0.66	0.0065123	0.0220695
	0.69	0.00940666	0.0198987
	0.72	0.00434153	0.0198987
	0.75	0.00180897	0.0267728
	0.78	0.000723589	0.0274964
	0.81	0.000361795	0.0195369
	0.84	0.00144718	0.0198987
	0.87	0.00253256	0.0148336
	0.9	0.00470333	0.0180897
	0.93	0.00144718	0.0238784
	0.96	0.00397974	0.0206223
	0.99	0.00289436	0.0166425
	1.02	0	0.0195369
	1.05	0	0.0198987
	1.08	0	0.01411
	1.11	0	0.0180897
	1.14	0.00325615	0.0166425
	1.17	0.00289436	0.0170043
	1.2	0.00325615	0.0126628
	1.23	0.00180897	0.015919
	1.26	0.000361795	0.010492
	1.29	0.000361795	0.0151954
	1.32	0.000723589	0.01411
	1.35	0	0.0119392
	1.38	0	0.0188133
	1.41	0	0.010492
	1.44	0	0.0065123
	1.47	0	0.0065123
	1.5	0.000723589	0.00578871
Fig 7K
Normalized Frequency <0.2 µm plot	WT	RhoGFP	RhoGFP1d4
	2.63768	1.1442	1.07908		Mean values calculated below
	1.58446	2.87575	2.43325
	2.3	1.65369	2.43529		Violin plots and median values generated using PlotsofData (https://huygens.science.uva.nl/PlotsOfData/)
	2.47015	2.06826	2.80434
	2.18609	1.23765	3.14398
	2.20382	2.55407	2.52927
	2.85713	2.62982	4.19659
	1.53908	1.71879	2.65672
	2.01361	2.99856	2.25882
	1.88874	2.3452	2.2
	2.2786	2.21182	3.56122
	2.17102	2.74999	3.5
	2.53961	1.92424	2.98447
	2.08904	2.50169	1.72527
	2.91265	1.83174	2.30303
	2.0597	2.19174	2.10512
	3.14634	2.2971	1.8292
	1.70552	2.7	2.5048
	3.37924	2.30597	2.39946
	3.42437		2.65
	2.40987		2.65267
	2.37213		2.4345
	2.31066
MEANS	2.36868	2.20738	2.56305

## Sheet: E. Fig 10 Data
TABLE E
Fig 10F
	Rab11a puncta diameter				GMII puncta diameter
FWHM Frequency plots	FWHM (nm) (binned)	Frequency			FWHM (nm) (binned)	Frequency
	80	3			80	1
	100	13			90	3
	120	12			100	11
	140	1			110	17
	160	3			120	15
	180	1			130	5
	200	0			140	4
	220	0			150	1
	240	0			160	1
	260	6
	280	4
	300	8
	320	8
	340	3
	360	3
	380	1
	400	1
Fig 10M
	Rab11a + Rho-GFP	Rab11a + Rho-GFP-1D4	DYNC1H1 + Rho-GFP	Rootletin + Rho-GFP
Interaction Strength plots	1.22151	2.24743	1.17175	1.07104
	1.24618	2.26147	1.05204	1.28182		Violin plots and median values generated using PlotsofData (https://huygens.science.uva.nl/PlotsOfData/)
	1.7716	4.32114	0.498975	1.45953
	1.71779	1.77884	0.97659	1.09308
	2.59712	1.23903	1.25264	0.93511
	2.2637	3.14195	1.24472	1.91356
	5.11701	9.9975	1.15379	1.27497
	8.4797	1.47814	3.52518	1.4922
	1.73649	3.77431	1.49869	1.8261
	1.34713	1.34387	1.81342	0.7876
	1.53833	1.55686		0.825539
	3.50129	1.34348		0.854776
	1.33819	0.52878		0.6058
	1.75583			1.3871
	2.2034			0.991529

## Sheet: F. S2 Fig Data
TABLE F
S2C Fig
Row average intensity plot 1	Distance (µm)	NbGFP-A647 Intensity	STX3 Intensity	plot 2	Distance (µm)	NbGFP-A647 Intensity	STX3 Intensity
	0	85.7711	84.675		0	24.847	20.264
	0.03243	85.8313	88		0.03243	34.556	23.194
	0.06485	82.5904	90.867		0.06485	50.181	35.694
	0.09728	78.1687	89.446		0.09728	68.708	54.042
	0.1297	77.2771	84.217		0.1297	87.056	77.5
	0.16213	81.1687	80.277		0.16213	104.236	102.194
	0.19456	85.9639	79.349		0.19456	119.389	122.083
	0.22698	89.0843	80.096		0.22698	126.403	133.431
	0.25941	88.7831	79.361		0.25941	121.917	136.389
	0.29183	84.9518	75.096		0.29183	109.014	130.819
	0.32426	79.6747	69.41		0.32426	93.361	121.042
	0.35669	73.3976	62.41		0.35669	78.958	110.75
	0.38911	66.0361	55.976		0.38911	67.75	97.653
	0.42154	57.6506	50.88		0.42154	62.236	81.986
	0.45397	48.8554	45.241		0.45397	59.944	67.236
	0.48639	40.8313	37.108		0.48639	59.25	57.542
	0.51882	33.6988	28.205		0.51882	57.792	52.875
	0.55124	28.241	19.892		0.55124	53.097	50.583
	0.58367	23.1807	13.807		0.58367	45.306	47.875
	0.6161	18.5301	10.602		0.6161	36.792	44.083
	0.64852	15.1928	8.795		0.64852	30.847	40.667
	0.68095	13.7711	7.301		0.68095	30.486	39
	0.71337	13.4096	5.229		0.71337	35.528	41.681
	0.7458	14	3.313		0.7458	43.875	51.25
	0.77823	15.0241	2.205		0.77823	51.778	64.583
	0.81065	16.5181	2.133		0.81065	55.667	76.056
	0.84308	17.759	2.663		0.84308	54.486	80.556
	0.8755	17.6145	2.518		0.8755	48.681	76.667
	0.90793	17.3735	2.072		0.90793	40.583	66.903
	0.94036	18.241	3.277		0.94036	32.722	54.931
	0.97278	20.1566	6.53		0.97278	27.306	44.25
	1.00521	23.1446	9.506		1.00521	24.208	35.958
	1.03764	26.8795	11.12		1.03764	22.75	29.986
	1.07006	31.1807	11.12		1.07006	22.528	26.25
	1.10249	36.6145	10.518		1.10249	24.153	25.125
	1.13491	42.747	11.964		1.13491	28.5	26.486
	1.16734	50.1325	15.145		1.16734	34.958	30.222
	1.19977	58.5904	19.349		1.19977	41.347	35.944
	1.23219	64.8554	23.169		1.23219	46.361	41.5
	1.26462	64.9639	23.976		1.26462	50.292	46.083
	1.29704	58.506	20.578		1.29704	53.236	49.639
	1.32947	49.5422	15.855		1.32947	56.111	54.014
	1.3619	42.0964	12.819		1.3619	57.361	59.986
	1.39432	39.012	10.422		1.39432	56.458	67.639
	1.42675	39.3012	9.084		1.42675	53.736	74.806
	1.45917	42.0361	9.59		1.45917	51.069	78.764
	1.4916	45.7952	13.783		1.4916	49.986	79.014
	1.52403	46.747	18.578		1.52403	51.306	77.694
	1.55645	44.2289	21.06		1.55645	54.944	77.083
	1.58888	41.012	20.723		1.58888	59.708	79.306
	1.62131	39.9518	19.229		1.62131	64.708	83
	1.65373	41.9036	19.193		1.65373	69.208	86.722
	1.68616	45.4578	21.819		1.68616	73.236	91.556
	1.71858	48.3253	25.783		1.71858	80.417	97.361
	1.75101	51.5301	28.807		1.75101	93.583	102.667
	1.78344	56.1566	30.554		1.78344	113.972	106.917
	1.81586	61.2169	34.627		1.81586	135.278	111.028
	1.84829	65.7108	42.301		1.84829	146.069	114.722
	1.88071	68.8916	49.542		1.88071	147.806	116.194
	1.91314	72.1687	55.349		1.91314	143.181	114.5
	1.94557	79.0361	61.084		1.94557	137.5	109.847
	1.97799	88.6627	69.687
	2.01042	98.0241	82.988
	2.04284	105.602	100.181
	2.07527	109.036	113.819
	2.1077	107.807	117.506
	2.14012	104.157	110.795
	2.17255	101.723	100.614
	2.20497	101.446	93.663
	2.2374	102.229	90.94
	2.26983	102.241	89.518
	2.30225	99.0241	84.735
	2.33468	90.0964	75.578
	2.36711	77.253	64.241
	2.39953	67.0241	52.783
	2.43196	62.2771	44.06

## Sheet: G. S3 Fig Data
TABLE G
S3A Fig
Distance-to-hull Frequency plot i	Distance-to-hull (µm)	Rho-GFP Frequency	STX3 Frequency	Random Frequency		CDF plot i	Distance-to-hull (µm)	Rho-GFP	STX3	Random		Distance-to-hull Frequency plot ii	Distance-to-hull (µm)	Rho-GFP Frequency	STX3 Frequency	Random Frequency		CDF plot ii	Distance-to-hull (µm)	RhoGFP	STX3	Random		Distance-to-hull Frequency plot iii	Distance-to-hull (µm)	Rho-GFP Frequency	STX3 Frequency	Random Frequency		CDF plot iii	Distance-to-hull (µm)	Rho-GFP	STX3	Random
	0.03	0.0505501	0.0404292	0.0377829			0	0	0	0			0.03	0.0211726	0.0428919	0.0407166			0	0	0	0			0.03	0.0777235	0.0507463	0.0409853			0	0	0	0
	0.06	0.0426614	0.0382049	0.0421424			0.001	0.00130441	0.00100746	0.00126635			0.06	0.0234993	0.0470629	0.0465333			0.001	0.000697999	0.00110068	0.00144253			0.06	0.0503292	0.0644198	0.043746			0.001	0.00218022	0.0013802	0.00150067
	0.09	0.0443222	0.0488028	0.040274			0.002	0.00260882	0.00201492	0.0025327			0.09	0.0165193	0.0574209	0.0425779			0.002	0.001396	0.00220137	0.00288506			0.09	0.0654067	0.0775156	0.0428966			0.002	0.00436044	0.00276039	0.00300134
	0.12	0.0488894	0.0540364	0.0419348			0.003	0.00391322	0.00302237	0.00379905			0.12	0.033504	0.0547098	0.0414146			0.003	0.002094	0.00330205	0.00432759			0.12	0.051391	0.0803081	0.0422595			0.003	0.00654067	0.00414059	0.00450202
	0.15	0.0534565	0.0635876	0.0352917			0.004	0.00521763	0.00402983	0.00506539			0.15	0.0400186	0.0612444	0.0358306			0.004	0.002792	0.00440273	0.00577013			0.15	0.0552134	0.0776119	0.0392865			0.004	0.00872089	0.00552078	0.00600269
	0.18	0.0522109	0.0604475	0.0356031			0.005	0.00652204	0.00503729	0.00633174			0.18	0.0325733	0.0602711	0.0411819			0.005	0.00349	0.00550342	0.00721266			0.18	0.0598853	0.0682715	0.0409853			0.005	0.0109011	0.00690098	0.00750336
	0.21	0.0551173	0.0528588	0.0360183			0.006	0.00782645	0.00604475	0.00759809			0.21	0.0393206	0.059993	0.0390879			0.006	0.00418799	0.0066041	0.00865519			0.21	0.0426842	0.064805	0.0337651			0.006	0.0130813	0.00828117	0.00900403
	0.24	0.0483704	0.0510271	0.0368487			0.007	0.00913086	0.0070522	0.00886444			0.24	0.0397859	0.0539451	0.0437413			0.007	0.00488599	0.00770479	0.0100977			0.24	0.0352516	0.0497833	0.0394988			0.007	0.0152616	0.00966137	0.0105047
	0.27	0.0415196	0.0410833	0.0350841			0.008	0.0104353	0.00805966	0.0101308			0.27	0.0360633	0.045464	0.0418799			0.008	0.00558399	0.00880547	0.0115403			0.27	0.0361011	0.0474723	0.0386494			0.008	0.0174418	0.0110416	0.0120054
	0.3	0.0340461	0.0412142	0.0333195			0.009	0.0117397	0.00906712	0.0113971			0.3	0.02792	0.0417796	0.0344346			0.009	0.00628199	0.00990615	0.0129828			0.3	0.0288809	0.0465094	0.0390741			0.009	0.019622	0.0124218	0.0135061
	0.33	0.0306207	0.033233	0.0338385			0.01	0.0130441	0.0100746	0.0126635			0.33	0.0269893	0.0345499	0.0374593			0.01	0.00697999	0.0110068	0.0144253			0.33	0.0246337	0.0362061	0.0382247			0.01	0.0218022	0.013802	0.0150067
	0.36	0.0265726	0.0304854	0.0313473			0.011	0.0143485	0.011082	0.0139298			0.36	0.0241973	0.0336462	0.0402513			0.011	0.00767799	0.0121075	0.0158678			0.36	0.0282438	0.035532	0.0329157			0.011	0.0239824	0.0151822	0.0165074
	0.39	0.023251	0.0217192	0.0305169			0.012	0.0156529	0.0120895	0.0151962			0.39	0.0262913	0.0314911	0.0397859			0.012	0.00837599	0.0132082	0.0173104			0.39	0.0174135	0.0285026	0.0333404			0.012	0.0261627	0.0165623	0.0180081
	0.42	0.0238738	0.0198875	0.0282333			0.013	0.0169573	0.013097	0.0164625			0.42	0.0221033	0.0255127	0.0367613			0.013	0.00907399	0.0143089	0.0187529			0.42	0.0142281	0.0210881	0.0335528			0.013	0.0283429	0.0179425	0.0195087
	0.45	0.020137	0.0187099	0.0329043			0.014	0.0182617	0.0141044	0.0177289			0.45	0.0267566	0.0280848	0.0339693			0.014	0.00977199	0.0154096	0.0201954			0.45	0.0169887	0.0189697	0.0305797			0.014	0.0305231	0.0193227	0.0210094
	0.48	0.0212788	0.0149156	0.0296865			0.015	0.0195661	0.0151119	0.0189952			0.48	0.0344346	0.0321168	0.0386226			0.015	0.01047	0.0165103	0.021638			0.48	0.0191123	0.0239769	0.0329157			0.015	0.0327033	0.0207029	0.0225101
	0.51	0.0161927	0.0166165	0.0303093			0.016	0.0208705	0.0161193	0.0202616			0.51	0.035598	0.0296837	0.0332713			0.016	0.011168	0.0176109	0.0230805			0.51	0.0116798	0.022051	0.0278191			0.016	0.0348836	0.0220831	0.0240108
	0.54	0.0171268	0.0143923	0.025846			0.017	0.0221749	0.0171268	0.0215279			0.54	0.026524	0.0296837	0.0304793			0.017	0.011866	0.0187116	0.024523			0.54	0.0167764	0.0195474	0.0299427			0.017	0.0370638	0.0234633	0.0255114
	0.57	0.0171268	0.0160932	0.0287523			0.018	0.0234793	0.0181342	0.0227943			0.57	0.0197766	0.0253737	0.0323406			0.018	0.012564	0.0198123	0.0259656			0.57	0.0167764	0.017429	0.0286685			0.018	0.039244	0.0248435	0.0270121
	0.6	0.0212788	0.0155698	0.0257422			0.019	0.0247838	0.0191417	0.0240606			0.6	0.0200093	0.0252346	0.034202			0.019	0.013262	0.020913	0.0274081			0.6	0.0123168	0.023014	0.0290932			0.019	0.0414242	0.0262237	0.0285128
	0.63	0.0203446	0.0189716	0.0276105			0.02	0.0260882	0.0201492	0.025327			0.63	0.023034	0.0241919	0.0332713			0.02	0.01396	0.0220137	0.0288506			0.63	0.0201741	0.0179104	0.024846			0.02	0.0436044	0.0276039	0.0300134
	0.66	0.0229396	0.0221117	0.024808			0.021	0.0273926	0.0211566	0.0265933			0.66	0.0393206	0.0237748	0.0332713			0.021	0.014658	0.0231144	0.0302932			0.66	0.0174135	0.0185845	0.024846			0.021	0.0457847	0.0289841	0.0315141
	0.69	0.02377	0.0261677	0.0224206			0.022	0.028697	0.0221641	0.0278597			0.69	0.0402513	0.0232186	0.0267566			0.022	0.015356	0.024215	0.0317357			0.69	0.0152899	0.0124218	0.0231472			0.022	0.0479649	0.0303643	0.0330148
	0.72	0.0240814	0.0240743	0.024808			0.023	0.0300014	0.0231715	0.029126			0.72	0.0507213	0.020577	0.0281526			0.023	0.016054	0.0253157	0.0331782			0.72	0.0174135	0.0142513	0.0256955			0.023	0.0501451	0.0317445	0.0345155
	0.75	0.024289	0.0215884	0.0215902			0.024	0.0313058	0.024179	0.0303924			0.75	0.0507213	0.0182829	0.0269893			0.024	0.016752	0.0264164	0.0346208			0.75	0.0180505	0.0113625	0.024209			0.024	0.0523253	0.0331247	0.0360161
	0.78	0.0225244	0.0155698	0.020656			0.025	0.0326102	0.0251864	0.0316587			0.78	0.0556073	0.0182134	0.025826			0.025	0.01745	0.0275171	0.0360633			0.78	0.0205989	0.0101107	0.0182629			0.025	0.0545056	0.0345049	0.0375168
	0.81	0.0220054	0.0143923	0.0209674			0.026	0.0339146	0.0261939	0.0329251			0.81	0.0500233	0.0158498	0.019544			0.026	0.018148	0.0286178	0.0375058			0.81	0.0227224	0.00895522	0.0191123			0.026	0.0566858	0.0358851	0.0390175
	0.84	0.019618	0.0160932	0.0193066			0.027	0.035219	0.0272014	0.0341914			0.84	0.0337366	0.0116093	0.0134946			0.027	0.018846	0.0297185	0.0389483			0.84	0.0167764	0.0066442	0.0152899			0.027	0.058866	0.0372653	0.0405182
	0.87	0.0202408	0.0201492	0.0181648			0.028	0.0365234	0.0282088	0.0354578			0.87	0.0297813	0.010497	0.00907399			0.028	0.019544	0.0308191	0.0403909			0.87	0.0244213	0.003948	0.0189			0.028	0.0610462	0.0386455	0.0420188
	0.9	0.0208636	0.0201492	0.0172306			0.029	0.0378278	0.0292163	0.0367241			0.9	0.0225686	0.00820299	0.00674732			0.029	0.020242	0.0319198	0.0418334			0.9	0.0307921	0.00385171	0.0138034			0.029	0.0632264	0.0400257	0.0435195
	0.93	0.0171268	0.0231584	0.0159851			0.03	0.0391322	0.0302237	0.0379905			0.93	0.019544	0.00375391	0.00721266			0.03	0.02094	0.0330205	0.0432759			0.93	0.0273944	0.00462205	0.0123168			0.03	0.0654067	0.0414059	0.0450202
	0.96	0.0194104	0.0205417	0.0189952			0.031	0.0401806	0.0311745	0.0392914			0.96	0.0102373	0.0016684	0.00488599			0.031	0.0215527	0.0343413	0.0447573			0.96	0.0189	0.00192585	0.0142281			0.031	0.0670843	0.0433285	0.0463934
	0.99	0.016504	0.0163548	0.0149471			0.032	0.041229	0.0321253	0.0405923									0.032	0.0221653	0.0356621	0.0462386			0.99	0.0201741	0.00298507	0.0140157			0.032	0.0687619	0.0452512	0.0477667
	1.02	0.00996471	0.0142614	0.0151547			0.033	0.0422774	0.033076	0.0418933									0.033	0.022778	0.036983	0.0477199			1.02	0.0203865	0.00279249	0.013591			0.033	0.0704396	0.0471738	0.0491399
	1.05	0.00674694	0.0105979	0.0118331			0.034	0.0433257	0.0340268	0.0431942									0.034	0.0233907	0.0383038	0.0492012			1.05	0.0123168	0.00173327	0.00849437			0.034	0.0721172	0.0490965	0.0505132
	1.08	0.00716213	0.00588774	0.00882292			0.035	0.0443741	0.0349775	0.0444952									0.035	0.0240034	0.0396246	0.0506825			1.08	0.0108303	0.00221473	0.00637078			0.035	0.0737949	0.0510191	0.0518865
	1.11	0.00477476	0.00366348	0.00809633			0.036	0.0454225	0.0359283	0.0457961									0.036	0.0246161	0.0409454	0.0521638			1.11	0.00530898	0.00192585	0.0046719			0.036	0.0754725	0.0529417	0.0532597
	1.14	0.00373677	0.00444851	0.00602034			0.037	0.0464708	0.0368791	0.0470971									0.037	0.0252288	0.0422662	0.0536451									0.037	0.0771501	0.0548644	0.054633
	1.17	0.00280257	0.00314013	0.00404816			0.038	0.0475192	0.0378298	0.048398									0.038	0.0258415	0.0435871	0.0551264									0.038	0.0788278	0.056787	0.0560062
	1.2	0.00186838	0.00183174	0.00269878			0.039	0.0485676	0.0387806	0.049699									0.039	0.0264542	0.0449079	0.0566077									0.039	0.0805054	0.0587097	0.0573795
	1.23	0.000311397	0.00143923	0.00280257			0.04	0.0496159	0.0397313	0.0509999									0.04	0.0270669	0.0462287	0.058089									0.04	0.0821831	0.0606323	0.0587527
	1.26	0.000207598	0.00157006	0.00124559			0.041	0.0506643	0.0406821	0.0523009									0.041	0.0276795	0.0475495	0.0595703									0.041	0.0838607	0.062555	0.060126
	1.29	0.000103799	0.000523355	0.000311397			0.042	0.0517127	0.0416329	0.0536018									0.042	0.0282922	0.0488704	0.0610517									0.042	0.0855383	0.0644776	0.0614993
							0.043	0.0527611	0.0425836	0.0549028									0.043	0.0289049	0.0501912	0.062533									0.043	0.087216	0.0664003	0.0628725
							0.044	0.0538094	0.0435344	0.0562037									0.044	0.0295176	0.051512	0.0640143									0.044	0.0888936	0.0683229	0.0642458
							0.045	0.0548578	0.0444851	0.0575047									0.045	0.0301303	0.0528328	0.0654956									0.045	0.0905712	0.0702455	0.065619
							0.046	0.0559062	0.0454359	0.0588056									0.046	0.030743	0.0541536	0.0669769									0.046	0.0922489	0.0721682	0.0669923
							0.047	0.0569545	0.0463867	0.0601066									0.047	0.0313557	0.0554745	0.0684582									0.047	0.0939265	0.0740908	0.0683655
							0.048	0.0580029	0.0473374	0.0614075									0.048	0.0319684	0.0567953	0.0699395									0.048	0.0956042	0.0760135	0.0697388
							0.049	0.0590513	0.0482882	0.0627085									0.049	0.032581	0.0581161	0.0714208									0.049	0.0972818	0.0779361	0.0711121
							0.05	0.0600996	0.049239	0.0640094									0.05	0.0331937	0.0594369	0.0729021									0.05	0.0989594	0.0798588	0.0724853
							0.051	0.061148	0.0501897	0.0653104									0.051	0.0338064	0.0607577	0.0743834									0.051	0.100637	0.0817814	0.0738586
							0.052	0.0621964	0.0511405	0.0666113									0.052	0.0344191	0.0620786	0.0758647									0.052	0.102315	0.0837041	0.0752318
							0.053	0.0632448	0.0520912	0.0679123									0.053	0.0350318	0.0633994	0.0773461									0.053	0.103992	0.0856267	0.0766051
							0.054	0.0642931	0.053042	0.0692132									0.054	0.0356445	0.0647202	0.0788274									0.054	0.10567	0.0875494	0.0779783
							0.055	0.0653415	0.0539928	0.0705142									0.055	0.0362572	0.066041	0.0803087									0.055	0.107348	0.089472	0.0793516
							0.056	0.0663899	0.0549435	0.0718151									0.056	0.0368699	0.0673618	0.08179									0.056	0.109025	0.0913946	0.0807249
							0.057	0.0674382	0.0558943	0.073116									0.057	0.0374826	0.0686827	0.0832713									0.057	0.110703	0.0933173	0.0820981
							0.058	0.0684866	0.056845	0.074417									0.058	0.0380952	0.0700035	0.0847526									0.058	0.112381	0.0952399	0.0834714
							0.059	0.069535	0.0577958	0.0757179									0.059	0.0387079	0.0713243	0.0862339									0.059	0.114058	0.0971626	0.0848446
							0.06	0.0705834	0.0587466	0.0770189									0.06	0.0393206	0.0726451	0.0877152									0.06	0.115736	0.0990852	0.0862179
							0.061	0.0716836	0.0599939	0.0782472									0.061	0.0398557	0.0743599	0.0889716									0.061	0.117746	0.101239	0.0874354
							0.062	0.0727839	0.0612412	0.0794755									0.062	0.0403909	0.0760746	0.090228									0.062	0.119756	0.103393	0.0886529
							0.063	0.0738842	0.0624886	0.0807038									0.063	0.040926	0.0777894	0.0914844									0.063	0.121767	0.105546	0.0898705
							0.064	0.0749844	0.0637359	0.081932									0.064	0.0414611	0.0795041	0.0927408									0.064	0.123777	0.1077	0.091088
							0.065	0.0760847	0.0649832	0.0831603									0.065	0.0419963	0.0812189	0.0939972									0.065	0.125787	0.109854	0.0923055
							0.066	0.077185	0.0662305	0.0843886									0.066	0.0425314	0.0829336	0.0952536									0.066	0.127798	0.112008	0.093523
							0.067	0.0782852	0.0674779	0.0856169									0.067	0.0430665	0.0846484	0.09651									0.067	0.129808	0.114161	0.0947406
							0.068	0.0793855	0.0687252	0.0868452									0.068	0.0436017	0.0863631	0.0977664									0.068	0.131819	0.116315	0.0959581
							0.069	0.0804858	0.0699725	0.0880735									0.069	0.0441368	0.0880779	0.0990228									0.069	0.133829	0.118469	0.0971756
							0.07	0.081586	0.0712199	0.0893018									0.07	0.0446719	0.0897926	0.100279									0.07	0.135839	0.120623	0.0983931
							0.071	0.0826863	0.0724672	0.0905301									0.071	0.0452071	0.0915074	0.101536									0.071	0.13785	0.122776	0.0996107
							0.072	0.0837866	0.0737145	0.0917584									0.072	0.0457422	0.0932221	0.102792									0.072	0.13986	0.12493	0.100828
							0.073	0.0848869	0.0749618	0.0929866									0.073	0.0462773	0.0949369	0.104048									0.073	0.14187	0.127084	0.102046
							0.074	0.0859871	0.0762092	0.0942149									0.074	0.0468125	0.0966516	0.105305									0.074	0.143881	0.129238	0.103263
							0.075	0.0870874	0.0774565	0.0954432									0.075	0.0473476	0.0983664	0.106561									0.075	0.145891	0.131391	0.104481
							0.076	0.0881877	0.0787038	0.0966715									0.076	0.0478827	0.100081	0.107818									0.076	0.147901	0.133545	0.105698
							0.077	0.0892879	0.0799512	0.0978998									0.077	0.0484179	0.101796	0.109074									0.077	0.149912	0.135699	0.106916
							0.078	0.0903882	0.0811985	0.0991281									0.078	0.048953	0.103511	0.11033									0.078	0.151922	0.137853	0.108133
							0.079	0.0914885	0.0824458	0.100356									0.079	0.0494881	0.105225	0.111587									0.079	0.153932	0.140006	0.109351
							0.08	0.0925887	0.0836931	0.101585									0.08	0.0500233	0.10694	0.112843									0.08	0.155943	0.14216	0.110568
							0.081	0.093689	0.0849405	0.102813									0.081	0.0505584	0.108655	0.1141									0.081	0.157953	0.144314	0.111786
							0.082	0.0947893	0.0861878	0.104041									0.082	0.0510935	0.11037	0.115356									0.082	0.159963	0.146468	0.113003
							0.083	0.0958896	0.0874351	0.10527									0.083	0.0516287	0.112084	0.116612									0.083	0.161974	0.148621	0.114221
							0.084	0.0969898	0.0886825	0.106498									0.084	0.0521638	0.113799	0.117869									0.084	0.163984	0.150775	0.115439
							0.085	0.0980901	0.0899298	0.107726									0.085	0.0526989	0.115514	0.119125									0.085	0.165994	0.152929	0.116656
							0.086	0.0991904	0.0911771	0.108954									0.086	0.0532341	0.117229	0.120382									0.086	0.168005	0.155083	0.117874
							0.087	0.100291	0.0924244	0.110183									0.087	0.0537692	0.118943	0.121638									0.087	0.170015	0.157236	0.119091
							0.088	0.101391	0.0936718	0.111411									0.088	0.0543043	0.120658	0.122894									0.088	0.172025	0.15939	0.120309
							0.089	0.102491	0.0949191	0.112639									0.089	0.0548395	0.122373	0.124151									0.089	0.174036	0.161544	0.121526
							0.09	0.103591	0.0961664	0.113868									0.09	0.0553746	0.124088	0.125407									0.09	0.176046	0.163698	0.122744
							0.091	0.104975	0.0978673	0.115196									0.091	0.0563363	0.125948	0.126702									0.091	0.17778	0.166355	0.124018
							0.092	0.106359	0.0995682	0.116525									0.092	0.057298	0.127809	0.127998									0.092	0.179514	0.169013	0.125292
							0.093	0.107743	0.101269	0.117853									0.093	0.0582597	0.12967	0.129293									0.093	0.181249	0.171671	0.126566
							0.094	0.109127	0.10297	0.119182									0.094	0.0592213	0.131531	0.130588									0.094	0.182983	0.174328	0.12784
							0.095	0.110511	0.104671	0.120511									0.095	0.060183	0.133391	0.131883									0.095	0.184717	0.176986	0.129114
							0.096	0.111895	0.106372	0.121839									0.096	0.0611447	0.135252	0.133178									0.096	0.186451	0.179644	0.130389
							0.097	0.113279	0.108073	0.123168									0.097	0.0621064	0.137113	0.134473									0.097	0.188186	0.182301	0.131663
							0.098	0.114663	0.109774	0.124497									0.098	0.0630681	0.138973	0.135769									0.098	0.18992	0.184959	0.132937
							0.099	0.116047	0.111475	0.125825									0.099	0.0640298	0.140834	0.137064									0.099	0.191654	0.187617	0.134211
							0.1	0.117431	0.113175	0.127154									0.1	0.0649915	0.142695	0.138359									0.1	0.193389	0.190274	0.135485
							0.101	0.118815	0.114876	0.128482									0.101	0.0659532	0.144556	0.139654									0.101	0.195123	0.192932	0.136759
							0.102	0.120199	0.116577	0.129811									0.102	0.0669148	0.146416	0.140949									0.102	0.196857	0.19559	0.138034
							0.103	0.121583	0.118278	0.13114									0.103	0.0678765	0.148277	0.142244									0.103	0.198591	0.198247	0.139308
							0.104	0.122967	0.119979	0.132468									0.104	0.0688382	0.150138	0.14354									0.104	0.200326	0.200905	0.140582
							0.105	0.124351	0.12168	0.133797									0.105	0.0697999	0.151999	0.144835									0.105	0.20206	0.203563	0.141856
							0.106	0.125735	0.123381	0.135126									0.106	0.0707616	0.153859	0.14613									0.106	0.203794	0.206221	0.14313
							0.107	0.127119	0.125082	0.136454									0.107	0.0717233	0.15572	0.147425									0.107	0.205528	0.208878	0.144404
							0.108	0.128503	0.126783	0.137783									0.108	0.072685	0.157581	0.14872									0.108	0.207263	0.211536	0.145678
							0.109	0.129887	0.128484	0.139111									0.109	0.0736467	0.159442	0.150016									0.109	0.208997	0.214194	0.146953
							0.11	0.131271	0.130184	0.14044									0.11	0.0746083	0.161302	0.151311									0.11	0.210731	0.216851	0.148227
							0.111	0.132655	0.131885	0.141769									0.111	0.07557	0.163163	0.152606									0.111	0.212465	0.219509	0.149501
							0.112	0.134039	0.133586	0.143097									0.112	0.0765317	0.165024	0.153901									0.112	0.2142	0.222167	0.150775
							0.113	0.135423	0.135287	0.144426									0.113	0.0774934	0.166884	0.155196									0.113	0.215934	0.224824	0.152049
							0.114	0.136807	0.136988	0.145755									0.114	0.0784551	0.168745	0.156491									0.114	0.217668	0.227482	0.153323
							0.115	0.138191	0.138689	0.147083									0.115	0.0794168	0.170606	0.157787									0.115	0.219403	0.23014	0.154598
							0.116	0.139575	0.14039	0.148412									0.116	0.0803785	0.172467	0.159082									0.116	0.221137	0.232797	0.155872
							0.117	0.140959	0.142091	0.149741									0.117	0.0813402	0.174327	0.160377									0.117	0.222871	0.235455	0.157146
							0.118	0.142343	0.143792	0.151069									0.118	0.0823018	0.176188	0.161672									0.118	0.224605	0.238113	0.15842
							0.119	0.143727	0.145493	0.152398									0.119	0.0832635	0.178049	0.162967									0.119	0.22634	0.24077	0.159694
							0.12	0.145111	0.147194	0.153726									0.12	0.0842252	0.17991	0.164262									0.12	0.228074	0.243428	0.160968
							0.121	0.146727	0.14896	0.155003									0.121	0.0854196	0.181766	0.165434									0.121	0.229865	0.245986	0.162391
							0.122	0.148343	0.150726	0.15628									0.122	0.0866139	0.183622	0.166605									0.122	0.231656	0.248544	0.163814
							0.123	0.149958	0.152492	0.157557									0.123	0.0878083	0.185478	0.167776									0.123	0.233447	0.251103	0.165237
							0.124	0.151574	0.154259	0.158833									0.124	0.0890026	0.187334	0.168947									0.124	0.235237	0.253661	0.16666
							0.125	0.15319	0.156025	0.16011									0.125	0.090197	0.18919	0.170118									0.125	0.237028	0.256219	0.168082
							0.126	0.154806	0.157791	0.161387									0.126	0.0913913	0.191046	0.171289									0.126	0.238819	0.258777	0.169505
							0.127	0.156422	0.159558	0.162663									0.127	0.0925857	0.192902	0.17246									0.127	0.24061	0.261335	0.170928
							0.128	0.158038	0.161324	0.16394									0.128	0.0937801	0.194758	0.173631									0.128	0.242401	0.263893	0.172351
							0.129	0.159653	0.16309	0.165217									0.129	0.0949744	0.196615	0.174802									0.129	0.244192	0.266452	0.173774
							0.13	0.161269	0.164857	0.166494									0.13	0.0961688	0.198471	0.175973									0.13	0.245983	0.26901	0.175196
							0.131	0.162885	0.166623	0.16777									0.131	0.0973631	0.200327	0.177144									0.131	0.247774	0.271568	0.176619
							0.132	0.164501	0.168389	0.169047									0.132	0.0985575	0.202183	0.178315									0.132	0.249565	0.274126	0.178042
							0.133	0.166117	0.170156	0.170324									0.133	0.0997518	0.204039	0.179487									0.133	0.251356	0.276684	0.179465
							0.134	0.167732	0.171922	0.171601									0.134	0.100946	0.205895	0.180658									0.134	0.253146	0.279242	0.180888
							0.135	0.169348	0.173688	0.172877									0.135	0.102141	0.207751	0.181829									0.135	0.254937	0.281801	0.18231
							0.136	0.170964	0.175455	0.174154									0.136	0.103335	0.209607	0.183									0.136	0.256728	0.284359	0.183733
							0.137	0.17258	0.177221	0.175431									0.137	0.104529	0.211463	0.184171									0.137	0.258519	0.286917	0.185156
							0.138	0.174196	0.178987	0.176707									0.138	0.105724	0.213319	0.185342									0.138	0.26031	0.289475	0.186579
							0.139	0.175811	0.180754	0.177984									0.139	0.106918	0.215176	0.186513									0.139	0.262101	0.292033	0.188002
							0.14	0.177427	0.18252	0.179261									0.14	0.108112	0.217032	0.187684									0.14	0.263892	0.294592	0.189425
							0.141	0.179043	0.184286	0.180538									0.141	0.109307	0.218888	0.188855									0.141	0.265683	0.29715	0.190847
							0.142	0.180659	0.186053	0.181814									0.142	0.110501	0.220744	0.190026									0.142	0.267474	0.299708	0.19227
							0.143	0.182275	0.187819	0.183091									0.143	0.111695	0.2226	0.191197									0.143	0.269265	0.302266	0.193693
							0.144	0.18389	0.189585	0.184368									0.144	0.11289	0.224456	0.192369									0.144	0.271055	0.304824	0.195116
							0.145	0.185506	0.191352	0.185645									0.145	0.114084	0.226312	0.19354									0.145	0.272846	0.307382	0.196539
							0.146	0.187122	0.193118	0.186921									0.146	0.115278	0.228168	0.194711									0.146	0.274637	0.309941	0.197961
							0.147	0.188738	0.194884	0.188198									0.147	0.116473	0.230024	0.195882									0.147	0.276428	0.312499	0.199384
							0.148	0.190354	0.196651	0.189475									0.148	0.117667	0.23188	0.197053									0.148	0.278219	0.315057	0.200807
							0.149	0.191969	0.198417	0.190752									0.149	0.118861	0.233737	0.198224									0.149	0.28001	0.317615	0.20223
							0.15	0.193585	0.200183	0.192028									0.15	0.120056	0.235593	0.199395									0.15	0.281801	0.320173	0.203653
							0.151	0.195191	0.202011	0.19325									0.151	0.121087	0.237755	0.200752									0.151	0.283839	0.322558	0.204948
							0.152	0.196796	0.203838	0.194471									0.152	0.122119	0.239917	0.20211									0.152	0.285878	0.324943	0.206243
							0.153	0.198401	0.205665	0.195692									0.153	0.12315	0.242079	0.203467									0.153	0.287917	0.327328	0.207539
							0.154	0.200007	0.207493	0.196914									0.154	0.124182	0.244241	0.204824									0.154	0.289955	0.329713	0.208834
							0.155	0.201612	0.20932	0.198135									0.155	0.125213	0.246403	0.206181									0.155	0.291994	0.332098	0.21013
							0.156	0.203218	0.211147	0.199356									0.156	0.126245	0.248564	0.207538									0.156	0.294033	0.334482	0.211425
							0.157	0.204823	0.212975	0.200578									0.157	0.127276	0.250726	0.208896									0.157	0.296071	0.336867	0.21272
							0.158	0.206429	0.214802	0.201799									0.158	0.128308	0.252888	0.210253									0.158	0.29811	0.339252	0.214016
							0.159	0.208034	0.21663	0.203021									0.159	0.129339	0.25505	0.21161									0.159	0.300149	0.341637	0.215311
							0.16	0.209639	0.218457	0.204242									0.16	0.130371	0.257212	0.212967									0.16	0.302187	0.344022	0.216606
							0.161	0.211245	0.220284	0.205463									0.161	0.131402	0.259374	0.214324									0.161	0.304226	0.346407	0.217902
							0.162	0.21285	0.222112	0.206685									0.162	0.132434	0.261536	0.215682									0.162	0.306265	0.348792	0.219197
							0.163	0.214456	0.223939	0.207906									0.163	0.133465	0.263698	0.217039									0.163	0.308303	0.351176	0.220493
							0.164	0.216061	0.225766	0.209127									0.164	0.134497	0.26586	0.218396									0.164	0.310342	0.353561	0.221788
							0.165	0.217667	0.227594	0.210349									0.165	0.135528	0.268022	0.219753									0.165	0.312381	0.355946	0.223083
							0.166	0.219272	0.229421	0.21157									0.166	0.13656	0.270184	0.221111									0.166	0.314419	0.358331	0.224379
							0.167	0.220877	0.231249	0.212792									0.167	0.137591	0.272346	0.222468									0.167	0.316458	0.360716	0.225674
							0.168	0.222483	0.233076	0.214013									0.168	0.138623	0.274508	0.223825									0.168	0.318496	0.363101	0.22697
							0.169	0.224088	0.234903	0.215234									0.169	0.139654	0.27667	0.225182									0.169	0.320535	0.365485	0.228265
							0.17	0.225694	0.236731	0.216456									0.17	0.140686	0.278832	0.226539									0.17	0.322574	0.36787	0.22956
							0.171	0.227299	0.238558	0.217677									0.171	0.141717	0.280994	0.227897									0.171	0.324612	0.370255	0.230856
							0.172	0.228905	0.240386	0.218898									0.172	0.142749	0.283156	0.229254									0.172	0.326651	0.37264	0.232151
							0.173	0.23051	0.242213	0.22012									0.173	0.14378	0.285318	0.230611									0.173	0.32869	0.375025	0.233447
							0.174	0.232115	0.24404	0.221341									0.174	0.144812	0.28748	0.231968									0.174	0.330728	0.37741	0.234742
							0.175	0.233721	0.245868	0.222562									0.175	0.145843	0.289642	0.233326									0.175	0.332767	0.379795	0.236037
							0.176	0.235326	0.247695	0.223784									0.176	0.146875	0.291804	0.234683									0.176	0.334806	0.382179	0.237333
							0.177	0.236932	0.249522	0.225005									0.177	0.147906	0.293966	0.23604									0.177	0.336844	0.384564	0.238628
							0.178	0.238537	0.25135	0.226227									0.178	0.148937	0.296128	0.237397									0.178	0.338883	0.386949	0.239924
							0.179	0.240143	0.253177	0.227448									0.179	0.149969	0.29829	0.238754									0.179	0.340922	0.389334	0.241219
							0.18	0.241748	0.255005	0.228669									0.18	0.151	0.300452	0.240112									0.18	0.34296	0.391719	0.242514
							0.181	0.243499	0.256793	0.229742									0.181	0.152226	0.302517	0.241531									0.181	0.344447	0.393744	0.243689
							0.182	0.245249	0.258581	0.230814									0.182	0.153451	0.304581	0.24295									0.182	0.345933	0.39577	0.244864
							0.183	0.247	0.260369	0.231887									0.183	0.154677	0.306646	0.244369									0.183	0.34742	0.397795	0.246039
							0.184	0.248751	0.262157	0.23296									0.184	0.155902	0.30871	0.245789									0.184	0.348906	0.39982	0.247215
							0.185	0.250502	0.263945	0.234032									0.185	0.157127	0.310775	0.247208									0.185	0.350393	0.401846	0.24839
							0.186	0.252252	0.265733	0.235105									0.186	0.158353	0.31284	0.248627									0.186	0.351879	0.403871	0.249565
							0.187	0.254003	0.267521	0.236177									0.187	0.159578	0.314904	0.250047									0.187	0.353366	0.405896	0.25074
							0.188	0.255754	0.26931	0.23725									0.188	0.160803	0.316969	0.251466									0.188	0.354852	0.407922	0.251915
							0.189	0.257505	0.271098	0.238323									0.189	0.162029	0.319034	0.252885									0.189	0.356339	0.409947	0.25309
							0.19	0.259255	0.272886	0.239395									0.19	0.163254	0.321098	0.254304									0.19	0.357825	0.411972	0.254265
							0.191	0.261006	0.274674	0.240468									0.191	0.16448	0.323163	0.255724									0.191	0.359312	0.413998	0.25544
							0.192	0.262757	0.276462	0.24154									0.192	0.165705	0.325228	0.257143									0.192	0.360798	0.416023	0.256615
							0.193	0.264508	0.27825	0.242613									0.193	0.16693	0.327292	0.258562									0.193	0.362285	0.418048	0.25779
							0.194	0.266258	0.280038	0.243686									0.194	0.168156	0.329357	0.259981									0.194	0.363772	0.420074	0.258965
							0.195	0.268009	0.281827	0.244758									0.195	0.169381	0.331422	0.261401									0.195	0.365258	0.422099	0.26014
							0.196	0.26976	0.283615	0.245831									0.196	0.170606	0.333486	0.26282									0.196	0.366745	0.424125	0.261315
							0.197	0.271511	0.285403	0.246903									0.197	0.171832	0.335551	0.264239									0.197	0.368231	0.42615	0.26249
							0.198	0.273261	0.287191	0.247976									0.198	0.173057	0.337616	0.265658									0.198	0.369718	0.428175	0.263665
							0.199	0.275012	0.288979	0.249049									0.199	0.174283	0.33968	0.267078									0.199	0.371204	0.430201	0.26484
							0.2	0.276763	0.290767	0.250121									0.2	0.175508	0.341745	0.268497									0.2	0.372691	0.432226	0.266015
							0.201	0.278514	0.292555	0.251194									0.201	0.176733	0.34381	0.269916									0.201	0.374177	0.434251	0.26719
							0.202	0.280264	0.294343	0.252266									0.202	0.177959	0.345874	0.271336									0.202	0.375664	0.436277	0.268366
							0.203	0.282015	0.296132	0.253339									0.203	0.179184	0.347939	0.272755									0.203	0.37715	0.438302	0.269541
							0.204	0.283766	0.29792	0.254411									0.204	0.180409	0.350003	0.274174									0.204	0.378637	0.440327	0.270716
							0.205	0.285517	0.299708	0.255484									0.205	0.181635	0.352068	0.275593									0.205	0.380123	0.442353	0.271891
							0.206	0.287267	0.301496	0.256557									0.206	0.18286	0.354133	0.277013									0.206	0.38161	0.444378	0.273066
							0.207	0.289018	0.303284	0.257629									0.207	0.184086	0.356197	0.278432									0.207	0.383096	0.446403	0.274241
							0.208	0.290769	0.305072	0.258702									0.208	0.185311	0.358262	0.279851									0.208	0.384583	0.448429	0.275416
							0.209	0.29252	0.30686	0.259774									0.209	0.186536	0.360327	0.28127									0.209	0.386069	0.450454	0.276591
							0.21	0.29427	0.308648	0.260847									0.21	0.187762	0.362391	0.28269									0.21	0.387556	0.45248	0.277766
							0.211	0.296056	0.310223	0.262041									0.211	0.189003	0.364159	0.283853									0.211	0.388717	0.45445	0.278934
							0.212	0.297841	0.311797	0.263234									0.212	0.190244	0.365927	0.285016									0.212	0.389878	0.456421	0.280102
							0.213	0.299626	0.313372	0.264428									0.213	0.191484	0.367696	0.28618									0.213	0.391038	0.458392	0.28127
							0.214	0.301412	0.314946	0.265622									0.214	0.192725	0.369464	0.287343									0.214	0.392199	0.460363	0.282438
							0.215	0.303197	0.316521	0.266815									0.215	0.193966	0.371232	0.288506									0.215	0.39336	0.462333	0.283606
							0.216	0.304982	0.318095	0.268009									0.216	0.195207	0.373	0.28967									0.216	0.394521	0.464304	0.284774
							0.217	0.306768	0.319669	0.269203									0.217	0.196448	0.374768	0.290833									0.217	0.395682	0.466275	0.285942
							0.218	0.308553	0.321244	0.270397									0.218	0.197689	0.376536	0.291996									0.218	0.396843	0.468246	0.28711
							0.219	0.310338	0.322818	0.27159									0.219	0.19893	0.378304	0.29316									0.219	0.398004	0.470217	0.288278
							0.22	0.312124	0.324393	0.272784									0.22	0.200171	0.380072	0.294323									0.22	0.399165	0.472187	0.289446
							0.221	0.313909	0.325967	0.273978									0.221	0.201412	0.38184	0.295486									0.221	0.400326	0.474158	0.290614
							0.222	0.315694	0.327542	0.275171									0.222	0.202652	0.383608	0.29665									0.222	0.401487	0.476129	0.291782
							0.223	0.31748	0.329116	0.276365									0.223	0.203893	0.385376	0.297813									0.223	0.402647	0.4781	0.29295
							0.224	0.319265	0.33069	0.277559									0.224	0.205134	0.387144	0.298976									0.224	0.403808	0.480071	0.294118
							0.225	0.32105	0.332265	0.278752									0.225	0.206375	0.388912	0.30014									0.225	0.404969	0.482041	0.295286
							0.226	0.322836	0.333839	0.279946									0.226	0.207616	0.39068	0.301303									0.226	0.40613	0.484012	0.296454
							0.227	0.324621	0.335414	0.28114									0.227	0.208857	0.392448	0.302466									0.227	0.407291	0.485983	0.297622
							0.228	0.326406	0.336988	0.282333									0.228	0.210098	0.394216	0.30363									0.228	0.408452	0.487954	0.29879
							0.229	0.328192	0.338563	0.283527									0.229	0.211339	0.395984	0.304793									0.229	0.409613	0.489925	0.299958
							0.23	0.329977	0.340137	0.284721									0.23	0.212579	0.397752	0.305956									0.23	0.410774	0.491895	0.301126
							0.231	0.331763	0.341711	0.285914									0.231	0.21382	0.39952	0.30712									0.231	0.411935	0.493866	0.302293
							0.232	0.333548	0.343286	0.287108									0.232	0.215061	0.401288	0.308283									0.232	0.413095	0.495837	0.303461
							0.233	0.335333	0.34486	0.288302									0.233	0.216302	0.403056	0.309446									0.233	0.414256	0.497808	0.304629
							0.234	0.337119	0.346435	0.289496									0.234	0.217543	0.404824	0.31061									0.234	0.415417	0.499779	0.305797
							0.235	0.338904	0.348009	0.290689									0.235	0.218784	0.406593	0.311773									0.235	0.416578	0.501749	0.306965
							0.236	0.340689	0.349583	0.291883									0.236	0.220025	0.408361	0.312936									0.236	0.417739	0.50372	0.308133
							0.237	0.342475	0.351158	0.293077									0.237	0.221266	0.410129	0.3141									0.237	0.4189	0.505691	0.309301
							0.238	0.34426	0.352732	0.29427									0.238	0.222507	0.411897	0.315263									0.238	0.420061	0.507662	0.310469
							0.239	0.346045	0.354307	0.295464									0.239	0.223747	0.413665	0.316426									0.239	0.421222	0.509632	0.311637
							0.24	0.347831	0.355881	0.296658									0.24	0.224988	0.415433	0.31759									0.24	0.422383	0.511603	0.312805
							0.241	0.349433	0.357543	0.297817									0.241	0.226361	0.416927	0.319017									0.241	0.423678	0.513362	0.313952
							0.242	0.351035	0.359205	0.298976									0.242	0.227734	0.418422	0.320444									0.242	0.424973	0.515121	0.315099
							0.243	0.352636	0.360866	0.300135									0.243	0.229107	0.419917	0.321871									0.243	0.426269	0.51688	0.316245
							0.244	0.354238	0.362528	0.301294									0.244	0.230479	0.421411	0.323298									0.244	0.427564	0.518639	0.317392
							0.245	0.35584	0.364189	0.302453									0.245	0.231852	0.422906	0.324725									0.245	0.42886	0.520398	0.318539
							0.246	0.357442	0.365851	0.303612									0.246	0.233225	0.4244	0.326152									0.246	0.430155	0.522157	0.319686
							0.247	0.359044	0.367513	0.304771									0.247	0.234597	0.425895	0.327579									0.247	0.43145	0.523916	0.320832
							0.248	0.360646	0.369174	0.30593									0.248	0.23597	0.42739	0.329006									0.248	0.432746	0.525675	0.321979
							0.249	0.362248	0.370836	0.307089									0.249	0.237343	0.428884	0.330433									0.249	0.434041	0.527434	0.323126
							0.25	0.36385	0.372498	0.308249									0.25	0.238716	0.430379	0.33186									0.25	0.435337	0.529193	0.324273
							0.251	0.365452	0.374159	0.309408									0.251	0.240088	0.431873	0.333287									0.251	0.436632	0.530952	0.325419
							0.252	0.367054	0.375821	0.310567									0.252	0.241461	0.433368	0.334714									0.252	0.437927	0.532711	0.326566
							0.253	0.368656	0.377483	0.311726									0.253	0.242834	0.434863	0.336141									0.253	0.439223	0.53447	0.327713
							0.254	0.370258	0.379144	0.312885									0.254	0.244207	0.436357	0.337568									0.254	0.440518	0.536229	0.32886
							0.255	0.37186	0.380806	0.314044									0.255	0.245579	0.437852	0.338995									0.255	0.441814	0.537987	0.330006
							0.256	0.373462	0.382468	0.315203									0.256	0.246952	0.439347	0.340422									0.256	0.443109	0.539746	0.331153
							0.257	0.375064	0.384129	0.316362									0.257	0.248325	0.440841	0.341849									0.257	0.444404	0.541505	0.3323
							0.258	0.376666	0.385791	0.317521									0.258	0.249698	0.442336	0.343276									0.258	0.4457	0.543264	0.333447
							0.259	0.378268	0.387453	0.31868									0.259	0.25107	0.44383	0.344703									0.259	0.446995	0.545023	0.334593
							0.26	0.37987	0.389114	0.319839									0.26	0.252443	0.445325	0.34613									0.26	0.448291	0.546782	0.33574
							0.261	0.381472	0.390776	0.320999									0.261	0.253816	0.44682	0.347557									0.261	0.449586	0.548541	0.336887
							0.262	0.383074	0.392438	0.322158									0.262	0.255188	0.448314	0.348984									0.262	0.450881	0.5503	0.338034
							0.263	0.384676	0.394099	0.323317									0.263	0.256561	0.449809	0.350411									0.263	0.452177	0.552059	0.33918
							0.264	0.386278	0.395761	0.324476									0.264	0.257934	0.451303	0.351838									0.264	0.453472	0.553818	0.340327
							0.265	0.38788	0.397422	0.325635									0.265	0.259307	0.452798	0.353265									0.265	0.454767	0.555577	0.341474
							0.266	0.389482	0.399084	0.326794									0.266	0.260679	0.454293	0.354692									0.266	0.456063	0.557336	0.342621
							0.267	0.391084	0.400746	0.327953									0.267	0.262052	0.455787	0.356119									0.267	0.457358	0.559095	0.343767
							0.268	0.392686	0.402407	0.329112									0.268	0.263425	0.457282	0.357546									0.268	0.458654	0.560854	0.344914
							0.269	0.394288	0.404069	0.330271									0.269	0.264798	0.458777	0.358973									0.269	0.459949	0.562613	0.346061
							0.27	0.39589	0.405731	0.33143									0.27	0.26617	0.460271	0.3604									0.27	0.461244	0.564372	0.347207
							0.271	0.397229	0.407384	0.332455									0.271	0.267062	0.461726	0.361866									0.271	0.462306	0.565944	0.348467
							0.272	0.398568	0.409037	0.333479									0.272	0.267954	0.463182	0.363332									0.272	0.463368	0.567517	0.349727
							0.273	0.399907	0.41069	0.334503									0.273	0.268846	0.464637	0.364798									0.273	0.46443	0.56909	0.350987
							0.274	0.401246	0.412342	0.335527									0.274	0.269738	0.466092	0.366263									0.274	0.465492	0.570663	0.352247
							0.275	0.402585	0.413995	0.336551									0.275	0.27063	0.467547	0.367729									0.275	0.466553	0.572236	0.353507
							0.276	0.403924	0.415648	0.337575									0.276	0.271522	0.469002	0.369195									0.276	0.467615	0.573808	0.354767
							0.277	0.405263	0.417301	0.338599									0.277	0.272414	0.470458	0.370661									0.277	0.468677	0.575381	0.356027
							0.278	0.406602	0.418954	0.339624									0.278	0.273305	0.471913	0.372127									0.278	0.469739	0.576954	0.357287
							0.279	0.407941	0.420607	0.340648									0.279	0.274197	0.473368	0.373592									0.279	0.470801	0.578527	0.358547
							0.28	0.40928	0.42226	0.341672									0.28	0.275089	0.474823	0.375058									0.28	0.471862	0.5801	0.359807
							0.281	0.410619	0.423913	0.342696									0.281	0.275981	0.476279	0.376524									0.281	0.472924	0.581672	0.361067
							0.282	0.411958	0.425566	0.34372									0.282	0.276873	0.477734	0.37799									0.282	0.473986	0.583245	0.362327
							0.283	0.413297	0.427219	0.344744									0.283	0.277765	0.479189	0.379456									0.283	0.475048	0.584818	0.363587
							0.284	0.414636	0.428872	0.345768									0.284	0.278657	0.480644	0.380921									0.284	0.47611	0.586391	0.364847
							0.285	0.415975	0.430525	0.346793									0.285	0.279549	0.482099	0.382387									0.285	0.477171	0.587963	0.366107
							0.286	0.417314	0.432178	0.347817									0.286	0.280441	0.483555	0.383853									0.286	0.478233	0.589536	0.367367
							0.287	0.418653	0.433831	0.348841									0.287	0.281332	0.48501	0.385319									0.287	0.479295	0.591109	0.368627
							0.288	0.419992	0.435483	0.349865									0.288	0.282224	0.486465	0.386785									0.288	0.480357	0.592682	0.369887
							0.289	0.421331	0.437136	0.350889									0.289	0.283116	0.48792	0.38825									0.289	0.481419	0.594255	0.371147
							0.29	0.42267	0.438789	0.351913									0.29	0.284008	0.489376	0.389716									0.29	0.48248	0.595827	0.372407
							0.291	0.424009	0.440442	0.352938									0.291	0.2849	0.490831	0.391182									0.291	0.483542	0.5974	0.373667
							0.292	0.425348	0.442095	0.353962									0.292	0.285792	0.492286	0.392648									0.292	0.484604	0.598973	0.374927
							0.293	0.426687	0.443748	0.354986									0.293	0.286684	0.493741	0.394114									0.293	0.485666	0.600546	0.376187
							0.294	0.428026	0.445401	0.35601									0.294	0.287576	0.495196	0.395579									0.294	0.486728	0.602118	0.377447
							0.295	0.429365	0.447054	0.357034									0.295	0.288468	0.496652	0.397045									0.295	0.487789	0.603691	0.378707
							0.296	0.430704	0.448707	0.358058									0.296	0.289359	0.498107	0.398511									0.296	0.488851	0.605264	0.379967
							0.297	0.432043	0.45036	0.359082									0.297	0.290251	0.499562	0.399977									0.297	0.489913	0.606837	0.381227
							0.298	0.433382	0.452013	0.360107									0.298	0.291143	0.501017	0.401443									0.298	0.490975	0.60841	0.382487
							0.299	0.434721	0.453666	0.361131									0.299	0.292035	0.502472	0.402908									0.299	0.492037	0.609982	0.383747
							0.3	0.43606	0.455319	0.362155									0.3	0.292927	0.503928	0.404374									0.3	0.493098	0.611555	0.385007
							0.301	0.437205	0.456727	0.363179									0.301	0.29385	0.505255	0.4057									0.301	0.493877	0.612865	0.386204
							0.302	0.43835	0.458136	0.364203									0.302	0.294773	0.506583	0.407027									0.302	0.494656	0.614174	0.3874
							0.303	0.439496	0.459545	0.365227									0.303	0.295696	0.507911	0.408353									0.303	0.495434	0.615484	0.388596
							0.304	0.440641	0.460953	0.366251									0.304	0.296619	0.509239	0.409679									0.304	0.496213	0.616793	0.389793
							0.305	0.441786	0.462362	0.367276									0.305	0.297541	0.510567	0.411005									0.305	0.496992	0.618103	0.390989
							0.306	0.442931	0.463771	0.3683									0.306	0.298464	0.511894	0.412331									0.306	0.49777	0.619413	0.392185
							0.307	0.444077	0.465179	0.369324									0.307	0.299387	0.513222	0.413658									0.307	0.498549	0.620722	0.393381
							0.308	0.445222	0.466588	0.370348									0.308	0.30031	0.51455	0.414984									0.308	0.499328	0.622032	0.394578
							0.309	0.446367	0.467997	0.371372									0.309	0.301233	0.515878	0.41631									0.309	0.500106	0.623341	0.395774
							0.31	0.447512	0.469406	0.372396									0.31	0.302156	0.517205	0.417636									0.31	0.500885	0.624651	0.39697
							0.311	0.448658	0.470814	0.373421									0.311	0.303079	0.518533	0.418962									0.311	0.501663	0.625961	0.398167
							0.312	0.449803	0.472223	0.374445									0.312	0.304002	0.519861	0.420289									0.312	0.502442	0.62727	0.399363
							0.313	0.450948	0.473632	0.375469									0.313	0.304925	0.521189	0.421615									0.313	0.503221	0.62858	0.400559
							0.314	0.452093	0.47504	0.376493									0.314	0.305848	0.522517	0.422941									0.314	0.503999	0.629889	0.401756
							0.315	0.453239	0.476449	0.377517									0.315	0.306771	0.523844	0.424267									0.315	0.504778	0.631199	0.402952
							0.316	0.454384	0.477858	0.378541									0.316	0.307694	0.525172	0.425593									0.316	0.505557	0.632508	0.404148
							0.317	0.455529	0.479266	0.379565									0.317	0.308616	0.5265	0.426919									0.317	0.506335	0.633818	0.405344
							0.318	0.456674	0.480675	0.38059									0.318	0.309539	0.527828	0.428246									0.318	0.507114	0.635128	0.406541
							0.319	0.45782	0.482084	0.381614									0.319	0.310462	0.529155	0.429572									0.319	0.507893	0.636437	0.407737
							0.32	0.458965	0.483493	0.382638									0.32	0.311385	0.530483	0.430898									0.32	0.508671	0.637747	0.408933
							0.321	0.46011	0.484901	0.383662									0.321	0.312308	0.531811	0.432224									0.321	0.50945	0.639056	0.41013
							0.322	0.461255	0.48631	0.384686									0.322	0.313231	0.533139	0.43355									0.322	0.510229	0.640366	0.411326
							0.323	0.462401	0.487719	0.38571									0.323	0.314154	0.534466	0.434877									0.323	0.511007	0.641675	0.412522
							0.324	0.463546	0.489127	0.386734									0.324	0.315077	0.535794	0.436203									0.324	0.511786	0.642985	0.413718
							0.325	0.464691	0.490536	0.387759									0.325	0.316	0.537122	0.437529									0.325	0.512565	0.644295	0.414915
							0.326	0.465836	0.491945	0.388783									0.326	0.316923	0.53845	0.438855									0.326	0.513343	0.645604	0.416111
							0.327	0.466982	0.493353	0.389807									0.327	0.317846	0.539778	0.440181									0.327	0.514122	0.646914	0.417307
							0.328	0.468127	0.494762	0.390831									0.328	0.318768	0.541105	0.441508									0.328	0.514901	0.648223	0.418504
							0.329	0.469272	0.496171	0.391855									0.329	0.319691	0.542433	0.442834									0.329	0.515679	0.649533	0.4197
							0.33	0.470417	0.497579	0.392879									0.33	0.320614	0.543761	0.44416									0.33	0.516458	0.650843	0.420896
							0.331	0.471345	0.49884	0.393955									0.331	0.321498	0.54482	0.445347									0.331	0.517321	0.652024	0.422107
							0.332	0.472272	0.5001	0.395031									0.332	0.322383	0.545879	0.446533									0.332	0.518185	0.653205	0.423317
							0.333	0.473199	0.501361	0.396108									0.333	0.323267	0.546938	0.44772									0.333	0.519049	0.654386	0.424528
							0.334	0.474126	0.502621	0.397184									0.334	0.324151	0.547997	0.448906									0.334	0.519912	0.655567	0.425738
							0.335	0.475054	0.503882	0.39826									0.335	0.325035	0.549056	0.450093									0.335	0.520776	0.656749	0.426948
							0.336	0.475981	0.505142	0.399336									0.336	0.325919	0.550115	0.45128									0.336	0.521639	0.65793	0.428159
							0.337	0.476908	0.506402	0.400412									0.337	0.326803	0.551174	0.452466									0.337	0.522503	0.659111	0.429369
							0.338	0.477835	0.507663	0.401488									0.338	0.327687	0.552233	0.453653									0.338	0.523367	0.660292	0.43058
							0.339	0.478763	0.508923	0.402564									0.339	0.328571	0.553292	0.454839									0.339	0.52423	0.661473	0.43179
							0.34	0.47969	0.510184	0.40364									0.34	0.329456	0.554351	0.456026									0.34	0.525094	0.662654	0.433001
							0.341	0.480617	0.511444	0.404716									0.341	0.33034	0.55541	0.457213									0.341	0.525957	0.663836	0.434211
							0.342	0.481545	0.512704	0.405792									0.342	0.331224	0.556469	0.458399									0.342	0.526821	0.665017	0.435422
							0.343	0.482472	0.513965	0.406868									0.343	0.332108	0.557528	0.459586									0.343	0.527685	0.666198	0.436632
							0.344	0.483399	0.515225	0.407944									0.344	0.332992	0.558586	0.460772									0.344	0.528548	0.667379	0.437842
							0.345	0.484326	0.516486	0.40902									0.345	0.333876	0.559645	0.461959									0.345	0.529412	0.66856	0.439053
							0.346	0.485254	0.517746	0.410096									0.346	0.33476	0.560704	0.463146									0.346	0.530275	0.669742	0.440263
							0.347	0.486181	0.519006	0.411172									0.347	0.335644	0.561763	0.464332									0.347	0.531139	0.670923	0.441474
							0.348	0.487108	0.520267	0.412248									0.348	0.336529	0.562822	0.465519									0.348	0.532003	0.672104	0.442684
							0.349	0.488035	0.521527	0.413324									0.349	0.337413	0.563881	0.466705									0.349	0.532866	0.673285	0.443895
							0.35	0.488963	0.522788	0.4144									0.35	0.338297	0.56494	0.467892									0.35	0.53373	0.674466	0.445105
							0.351	0.48989	0.524048	0.415476									0.351	0.339181	0.565999	0.469079									0.351	0.534593	0.675648	0.446316
							0.352	0.490817	0.525309	0.416552									0.352	0.340065	0.567058	0.470265									0.352	0.535457	0.676829	0.447526
							0.353	0.491745	0.526569	0.417629									0.353	0.340949	0.568117	0.471452									0.353	0.536321	0.67801	0.448736
							0.354	0.492672	0.527829	0.418705									0.354	0.341833	0.569176	0.472638									0.354	0.537184	0.679191	0.449947
							0.355	0.493599	0.52909	0.419781									0.355	0.342718	0.570235	0.473825									0.355	0.538048	0.680372	0.451157
							0.356	0.494526	0.53035	0.420857									0.356	0.343602	0.571294	0.475012									0.356	0.538911	0.681554	0.452368
							0.357	0.495454	0.531611	0.421933									0.357	0.344486	0.572353	0.476198									0.357	0.539775	0.682735	0.453578
							0.358	0.496381	0.532871	0.423009									0.358	0.34537	0.573412	0.477385									0.358	0.540638	0.683916	0.454789
							0.359	0.497308	0.534131	0.424085									0.359	0.346254	0.574471	0.478571									0.359	0.541502	0.685097	0.455999
							0.36	0.498235	0.535392	0.425161									0.36	0.347138	0.57553	0.479758									0.36	0.542366	0.686278	0.45721
							0.361	0.499014	0.536225	0.42622									0.361	0.347991	0.57652	0.480929									0.361	0.543116	0.68727	0.458385
							0.362	0.499792	0.537058	0.427278									0.362	0.348844	0.577509	0.4821									0.362	0.543866	0.688262	0.45956
							0.363	0.500571	0.537891	0.428337									0.363	0.349698	0.578498	0.483271									0.363	0.544617	0.689254	0.460735
							0.364	0.501349	0.538724	0.429396									0.364	0.350551	0.579488	0.484442									0.364	0.545367	0.690246	0.46191
							0.365	0.502128	0.539557	0.430455									0.365	0.351404	0.580477	0.485613									0.365	0.546117	0.691237	0.463085
							0.366	0.502906	0.54039	0.431513									0.366	0.352257	0.581467	0.486785									0.366	0.546868	0.692229	0.46426
							0.367	0.503685	0.541223	0.432572									0.367	0.35311	0.582456	0.487956									0.367	0.547618	0.693221	0.465435
							0.368	0.504463	0.542056	0.433631									0.368	0.353963	0.583446	0.489127									0.368	0.548368	0.694213	0.46661
							0.369	0.505242	0.542889	0.43469									0.369	0.354816	0.584435	0.490298									0.369	0.549119	0.695205	0.467785
							0.37	0.50602	0.543722	0.435748									0.37	0.355669	0.585425	0.491469									0.37	0.549869	0.696196	0.46896
							0.371	0.506799	0.544555	0.436807									0.371	0.356522	0.586414	0.49264									0.371	0.550619	0.697188	0.470135
							0.372	0.507577	0.545388	0.437866									0.372	0.357376	0.587404	0.493811									0.372	0.55137	0.69818	0.47131
							0.373	0.508356	0.546221	0.438925									0.373	0.358229	0.588393	0.494982									0.373	0.55212	0.699172	0.472485
							0.374	0.509134	0.547054	0.439983									0.374	0.359082	0.589382	0.496153									0.374	0.55287	0.700164	0.47366
							0.375	0.509913	0.547887	0.441042									0.375	0.359935	0.590372	0.497324									0.375	0.553621	0.701156	0.474835
							0.376	0.510691	0.54872	0.442101									0.376	0.360788	0.591361	0.498495									0.376	0.554371	0.702147	0.47601
							0.377	0.51147	0.549553	0.44316									0.377	0.361641	0.592351	0.499667									0.377	0.555121	0.703139	0.477186
							0.378	0.512248	0.550386	0.444218									0.378	0.362494	0.59334	0.500838									0.378	0.555872	0.704131	0.478361
							0.379	0.513027	0.551219	0.445277									0.379	0.363347	0.59433	0.502009									0.379	0.556622	0.705123	0.479536
							0.38	0.513805	0.552052	0.446336									0.38	0.3642	0.595319	0.50318									0.38	0.557372	0.706115	0.480711
							0.381	0.514584	0.552885	0.447395									0.381	0.365054	0.596309	0.504351									0.381	0.558123	0.707106	0.481886
							0.382	0.515362	0.553718	0.448453									0.382	0.365907	0.597298	0.505522									0.382	0.558873	0.708098	0.483061
							0.383	0.516141	0.554551	0.449512									0.383	0.36676	0.598288	0.506693									0.383	0.559623	0.70909	0.484236
							0.384	0.516919	0.555384	0.450571									0.384	0.367613	0.599277	0.507864									0.384	0.560374	0.710082	0.485411
							0.385	0.517698	0.556217	0.45163									0.385	0.368466	0.600266	0.509035									0.385	0.561124	0.711074	0.486586
							0.386	0.518476	0.55705	0.452688									0.386	0.369319	0.601256	0.510206									0.386	0.561874	0.712065	0.487761
							0.387	0.519255	0.557883	0.453747									0.387	0.370172	0.602245	0.511377									0.387	0.562625	0.713057	0.488936
							0.388	0.520033	0.558716	0.454806									0.388	0.371025	0.603235	0.512548									0.388	0.563375	0.714049	0.490111
							0.389	0.520812	0.559549	0.455865									0.389	0.371878	0.604224	0.51372									0.389	0.564125	0.715041	0.491286
							0.39	0.52159	0.560382	0.456923									0.39	0.372732	0.605214	0.514891									0.39	0.564876	0.716033	0.492461
							0.391	0.522479	0.561045	0.458079									0.391	0.373383	0.606106	0.515961									0.391	0.565315	0.716813	0.493459
							0.392	0.523369	0.561708	0.459235									0.392	0.374034	0.606998	0.517031									0.392	0.565754	0.717593	0.494457
							0.393	0.524258	0.562371	0.46039									0.393	0.374686	0.60789	0.518101									0.393	0.566192	0.718373	0.495456
							0.394	0.525147	0.563034	0.461546									0.394	0.375337	0.608782	0.519172									0.394	0.566631	0.719153	0.496454
							0.395	0.526036	0.563697	0.462702									0.395	0.375989	0.609674	0.520242									0.395	0.56707	0.719933	0.497452
							0.396	0.526925	0.56436	0.463857									0.396	0.37664	0.610567	0.521312									0.396	0.567509	0.720713	0.49845
							0.397	0.527815	0.565022	0.465013									0.397	0.377292	0.611459	0.522383									0.397	0.567948	0.721493	0.499448
							0.398	0.528704	0.565685	0.466168									0.398	0.377943	0.612351	0.523453									0.398	0.568387	0.722273	0.500446
							0.399	0.529593	0.566348	0.467324									0.399	0.378595	0.613243	0.524523									0.399	0.568826	0.723052	0.501444
							0.4	0.530482	0.567011	0.46848									0.4	0.379246	0.614135	0.525593									0.4	0.569265	0.723832	0.502442
							0.401	0.531372	0.567674	0.469635									0.401	0.379898	0.615027	0.526664									0.401	0.569703	0.724612	0.50344
							0.402	0.532261	0.568337	0.470791									0.402	0.380549	0.615919	0.527734									0.402	0.570142	0.725392	0.504438
							0.403	0.53315	0.569	0.471947									0.403	0.381201	0.616811	0.528804									0.403	0.570581	0.726172	0.505436
							0.404	0.534039	0.569663	0.473102									0.404	0.381852	0.617704	0.529874									0.404	0.57102	0.726952	0.506434
							0.405	0.534928	0.570326	0.474258									0.405	0.382503	0.618596	0.530945									0.405	0.571459	0.727732	0.507433
							0.406	0.535818	0.570989	0.475413									0.406	0.383155	0.619488	0.532015									0.406	0.571898	0.728512	0.508431
							0.407	0.536707	0.571652	0.476569									0.407	0.383806	0.62038	0.533085									0.407	0.572337	0.729292	0.509429
							0.408	0.537596	0.572315	0.477725									0.408	0.384458	0.621272	0.534155									0.408	0.572776	0.730072	0.510427
							0.409	0.538485	0.572977	0.47888									0.409	0.385109	0.622164	0.535226									0.409	0.573214	0.730852	0.511425
							0.41	0.539374	0.57364	0.480036									0.41	0.385761	0.623056	0.536296									0.41	0.573653	0.731632	0.512423
							0.411	0.540264	0.574303	0.481192									0.411	0.386412	0.623949	0.537366									0.411	0.574092	0.732412	0.513421
							0.412	0.541153	0.574966	0.482347									0.412	0.387064	0.624841	0.538436									0.412	0.574531	0.733192	0.514419
							0.413	0.542042	0.575629	0.483503									0.413	0.387715	0.625733	0.539507									0.413	0.57497	0.733972	0.515417
							0.414	0.542931	0.576292	0.484659									0.414	0.388367	0.626625	0.540577									0.414	0.575409	0.734752	0.516415
							0.415	0.54382	0.576955	0.485814									0.415	0.389018	0.627517	0.541647									0.415	0.575848	0.735532	0.517413
							0.416	0.54471	0.577618	0.48697									0.416	0.38967	0.628409	0.542718									0.416	0.576287	0.736312	0.518412
							0.417	0.545599	0.578281	0.488125									0.417	0.390321	0.629301	0.543788									0.417	0.576725	0.737092	0.51941
							0.418	0.546488	0.578944	0.489281									0.418	0.390973	0.630193	0.544858									0.418	0.577164	0.737872	0.520408
							0.419	0.547377	0.579607	0.490437									0.419	0.391624	0.631086	0.545928									0.419	0.577603	0.738652	0.521406
							0.42	0.548267	0.58027	0.491592									0.42	0.392275	0.631978	0.546999									0.42	0.578042	0.739432	0.522404
							0.421	0.54908	0.581015	0.492589									0.421	0.393144	0.632888	0.5481									0.421	0.578552	0.740032	0.523338
							0.422	0.549893	0.581761	0.493585									0.422	0.394013	0.633799	0.549201									0.422	0.579061	0.740632	0.524273
							0.423	0.550706	0.582507	0.494582									0.423	0.394881	0.63471	0.550302									0.423	0.579571	0.741233	0.525207
							0.424	0.551519	0.583253	0.495578									0.424	0.39575	0.63562	0.551404									0.424	0.580081	0.741833	0.526141
							0.425	0.552332	0.583998	0.496575									0.425	0.396619	0.636531	0.552505									0.425	0.58059	0.742433	0.527076
							0.426	0.553145	0.584744	0.497571									0.426	0.397487	0.637442	0.553606									0.426	0.5811	0.743033	0.52801
							0.427	0.553958	0.58549	0.498568									0.427	0.398356	0.638352	0.554708									0.427	0.58161	0.743633	0.528945
							0.428	0.554771	0.586236	0.499564									0.428	0.399224	0.639263	0.555809									0.428	0.582119	0.744234	0.529879
							0.429	0.555584	0.586982	0.500561									0.429	0.400093	0.640174	0.55691									0.429	0.582629	0.744834	0.530813
							0.43	0.556397	0.587727	0.501557									0.43	0.400962	0.641084	0.558011									0.43	0.583139	0.745434	0.531748
							0.431	0.557211	0.588473	0.502553									0.431	0.40183	0.641995	0.559113									0.431	0.583648	0.746034	0.532682
							0.432	0.558024	0.589219	0.50355									0.432	0.402699	0.642906	0.560214									0.432	0.584158	0.746635	0.533616
							0.433	0.558837	0.589965	0.504546									0.433	0.403568	0.643816	0.561315									0.433	0.584668	0.747235	0.534551
							0.434	0.55965	0.59071	0.505543									0.434	0.404436	0.644727	0.562417									0.434	0.585177	0.747835	0.535485
							0.435	0.560463	0.591456	0.506539									0.435	0.405305	0.645638	0.563518									0.435	0.585687	0.748435	0.53642
							0.436	0.561276	0.592202	0.507536									0.436	0.406173	0.646548	0.564619									0.436	0.586197	0.749035	0.537354
							0.437	0.562089	0.592948	0.508532									0.437	0.407042	0.647459	0.56572									0.437	0.586706	0.749636	0.538288
							0.438	0.562902	0.593694	0.509529									0.438	0.407911	0.64837	0.566822									0.438	0.587216	0.750236	0.539223
							0.439	0.563715	0.594439	0.510525									0.439	0.408779	0.649281	0.567923									0.439	0.587726	0.750836	0.540157
							0.44	0.564528	0.595185	0.511522									0.44	0.409648	0.650191	0.569024									0.44	0.588235	0.751436	0.541092
							0.441	0.565341	0.595931	0.512518									0.441	0.410517	0.651102	0.570126									0.441	0.588745	0.752037	0.542026
							0.442	0.566155	0.596677	0.513515									0.442	0.411385	0.652013	0.571227									0.442	0.589255	0.752637	0.54296
							0.443	0.566968	0.597422	0.514511									0.443	0.412254	0.652923	0.572328									0.443	0.589764	0.753237	0.543895
							0.444	0.567781	0.598168	0.515508									0.444	0.413122	0.653834	0.57343									0.444	0.590274	0.753837	0.544829
							0.445	0.568594	0.598914	0.516504									0.445	0.413991	0.654745	0.574531									0.445	0.590784	0.754437	0.545763
							0.446	0.569407	0.59966	0.517501									0.446	0.41486	0.655655	0.575632									0.446	0.591293	0.755038	0.546698
							0.447	0.57022	0.600406	0.518497									0.447	0.415728	0.656566	0.576733									0.447	0.591803	0.755638	0.547632
							0.448	0.571033	0.601151	0.519493									0.448	0.416597	0.657477	0.577835									0.448	0.592313	0.756238	0.548567
							0.449	0.571846	0.601897	0.52049									0.449	0.417465	0.658387	0.578936									0.449	0.592822	0.756838	0.549501
							0.45	0.572659	0.602643	0.521486									0.45	0.418334	0.659298	0.580037									0.45	0.593332	0.757439	0.550435
							0.451	0.573431	0.603144	0.522566									0.451	0.419327	0.660294	0.581045									0.451	0.594054	0.758077	0.551405
							0.452	0.574202	0.603646	0.523645									0.452	0.42032	0.661291	0.582054									0.452	0.594776	0.758716	0.552375
							0.453	0.574974	0.604148	0.524725									0.453	0.421312	0.662287	0.583062									0.453	0.595498	0.759355	0.553345
							0.454	0.575746	0.604649	0.525804									0.454	0.422305	0.663284	0.58407									0.454	0.59622	0.759994	0.554314
							0.455	0.576517	0.605151	0.526884									0.455	0.423298	0.66428	0.585078									0.455	0.596942	0.760632	0.555284
							0.456	0.577289	0.605652	0.527963									0.456	0.42429	0.665276	0.586087									0.456	0.597664	0.761271	0.556254
							0.457	0.57806	0.606154	0.529043									0.457	0.425283	0.666273	0.587095									0.457	0.598386	0.76191	0.557224
							0.458	0.578832	0.606655	0.530122									0.458	0.426276	0.667269	0.588103									0.458	0.599108	0.762549	0.558194
							0.459	0.579603	0.607157	0.531202									0.459	0.427268	0.668266	0.589111									0.459	0.59983	0.763187	0.559163
							0.46	0.580375	0.607658	0.532282									0.46	0.428261	0.669262	0.590119									0.46	0.600552	0.763826	0.560133
							0.461	0.581147	0.60816	0.533361									0.461	0.429254	0.670258	0.591128									0.461	0.601274	0.764465	0.561103
							0.462	0.581918	0.608662	0.534441									0.462	0.430247	0.671255	0.592136									0.462	0.601996	0.765104	0.562073
							0.463	0.58269	0.609163	0.53552									0.463	0.431239	0.672251	0.593144									0.463	0.602718	0.765742	0.563042
							0.464	0.583461	0.609665	0.5366									0.464	0.432232	0.673248	0.594152									0.464	0.60344	0.766381	0.564012
							0.465	0.584233	0.610166	0.537679									0.465	0.433225	0.674244	0.595161									0.465	0.604162	0.76702	0.564982
							0.466	0.585004	0.610668	0.538759									0.466	0.434217	0.67524	0.596169									0.466	0.604884	0.767658	0.565952
							0.467	0.585776	0.611169	0.539838									0.467	0.43521	0.676237	0.597177									0.467	0.605606	0.768297	0.566921
							0.468	0.586548	0.611671	0.540918									0.468	0.436203	0.677233	0.598185									0.468	0.606328	0.768936	0.567891
							0.469	0.587319	0.612172	0.541997									0.469	0.437196	0.67823	0.599193									0.469	0.60705	0.769575	0.568861
							0.47	0.588091	0.612674	0.543077									0.47	0.438188	0.679226	0.600202									0.47	0.607772	0.770213	0.569831
							0.471	0.588862	0.613175	0.544156									0.471	0.439181	0.680222	0.60121									0.471	0.608494	0.770852	0.570801
							0.472	0.589634	0.613677	0.545236									0.472	0.440174	0.681219	0.602218									0.472	0.609216	0.771491	0.57177
							0.473	0.590406	0.614179	0.546315									0.473	0.441166	0.682215	0.603226									0.473	0.609938	0.77213	0.57274
							0.474	0.591177	0.61468	0.547395									0.474	0.442159	0.683212	0.604235									0.474	0.61066	0.772768	0.57371
							0.475	0.591949	0.615182	0.548474									0.475	0.443152	0.684208	0.605243									0.475	0.611382	0.773407	0.57468
							0.476	0.59272	0.615683	0.549554									0.476	0.444145	0.685204	0.606251									0.476	0.612104	0.774046	0.575649
							0.477	0.593492	0.616185	0.550633									0.477	0.445137	0.686201	0.607259									0.477	0.612827	0.774685	0.576619
							0.478	0.594263	0.616686	0.551713									0.478	0.44613	0.687197	0.608267									0.478	0.613549	0.775323	0.577589
							0.479	0.595035	0.617188	0.552792									0.479	0.447123	0.688194	0.609276									0.479	0.614271	0.775962	0.578559
							0.48	0.595807	0.617689	0.553872									0.48	0.448115	0.68919	0.610284									0.48	0.614993	0.776601	0.579529
							0.481	0.596415	0.618187	0.554775									0.481	0.449155	0.690154	0.611377									0.481	0.615417	0.777378	0.580442
							0.482	0.597024	0.618684	0.555678									0.482	0.450194	0.691118	0.612471									0.482	0.615842	0.778154	0.581355
							0.483	0.597633	0.619181	0.556581									0.483	0.451233	0.692082	0.613564									0.483	0.616267	0.778931	0.582268
							0.484	0.598242	0.619678	0.557484									0.484	0.452272	0.693046	0.614658									0.484	0.616691	0.779708	0.583181
							0.485	0.598851	0.620175	0.558387									0.485	0.453312	0.69401	0.615752									0.485	0.617116	0.780485	0.584094
							0.486	0.59946	0.620673	0.55929									0.486	0.454351	0.694974	0.616845									0.486	0.617541	0.781261	0.585007
							0.487	0.600069	0.62117	0.560193									0.487	0.45539	0.695938	0.617939									0.487	0.617966	0.782038	0.585921
							0.488	0.600678	0.621667	0.561096									0.488	0.456429	0.696902	0.619032									0.488	0.61839	0.782815	0.586834
							0.489	0.601287	0.622164	0.561999									0.489	0.457469	0.697866	0.620126									0.489	0.618815	0.783592	0.587747
							0.49	0.601896	0.622661	0.562902									0.49	0.458508	0.69883	0.621219									0.49	0.61924	0.784368	0.58866
							0.491	0.602505	0.623158	0.563805									0.491	0.459547	0.699794	0.622313									0.491	0.619664	0.785145	0.589573
							0.492	0.603114	0.623656	0.564708									0.492	0.460586	0.700758	0.623406									0.492	0.620089	0.785922	0.590486
							0.493	0.603723	0.624153	0.565611									0.493	0.461626	0.701722	0.6245									0.493	0.620514	0.786699	0.591399
							0.494	0.604332	0.62465	0.566514									0.494	0.462665	0.702686	0.625593									0.494	0.620939	0.787476	0.592313
							0.495	0.604941	0.625147	0.567417									0.495	0.463704	0.70365	0.626687									0.495	0.621363	0.788252	0.593226
							0.496	0.60555	0.625644	0.568321									0.496	0.464743	0.704614	0.62778									0.496	0.621788	0.789029	0.594139
							0.497	0.606159	0.626142	0.569224									0.497	0.465783	0.705578	0.628874									0.497	0.622213	0.789806	0.595052
							0.498	0.606768	0.626639	0.570127									0.498	0.466822	0.706542	0.629967									0.498	0.622638	0.790583	0.595965
							0.499	0.607377	0.627136	0.57103									0.499	0.467861	0.707506	0.631061									0.499	0.623062	0.791359	0.596878
							0.5	0.607986	0.627633	0.571933									0.5	0.4689	0.708469	0.632154									0.5	0.623487	0.792136	0.597791
							0.501	0.608595	0.62813	0.572836									0.501	0.46994	0.709433	0.633248									0.501	0.623912	0.792913	0.598705
							0.502	0.609204	0.628628	0.573739									0.502	0.470979	0.710397	0.634342									0.502	0.624336	0.79369	0.599618
							0.503	0.609812	0.629125	0.574642									0.503	0.472018	0.711361	0.635435									0.503	0.624761	0.794466	0.600531
							0.504	0.610421	0.629622	0.575545									0.504	0.473057	0.712325	0.636529									0.504	0.625186	0.795243	0.601444
							0.505	0.61103	0.630119	0.576448									0.505	0.474096	0.713289	0.637622									0.505	0.625611	0.79602	0.602357
							0.506	0.611639	0.630616	0.577351									0.506	0.475136	0.714253	0.638716									0.506	0.626035	0.796797	0.60327
							0.507	0.612248	0.631113	0.578254									0.507	0.476175	0.715217	0.639809									0.507	0.62646	0.797573	0.604183
							0.508	0.612857	0.631611	0.579157									0.508	0.477214	0.716181	0.640903									0.508	0.626885	0.79835	0.605097
							0.509	0.613466	0.632108	0.58006									0.509	0.478253	0.717145	0.641996									0.509	0.627309	0.799127	0.60601
							0.51	0.614075	0.632605	0.580963									0.51	0.479293	0.718109	0.64309									0.51	0.627734	0.799904	0.606923
							0.511	0.614677	0.63322	0.581887									0.511	0.480247	0.719015	0.644292									0.511	0.628138	0.800587	0.607829
							0.512	0.615279	0.633835	0.582811									0.512	0.481201	0.719921	0.645494									0.512	0.628541	0.801271	0.608735
							0.513	0.615881	0.63445	0.583735									0.513	0.482154	0.720827	0.646696									0.513	0.628945	0.801955	0.609641
							0.514	0.616483	0.635065	0.584659									0.514	0.483108	0.721733	0.647898									0.514	0.629348	0.802638	0.610547
							0.515	0.617085	0.63568	0.585582									0.515	0.484062	0.722639	0.6491									0.515	0.629752	0.803322	0.611453
							0.516	0.617687	0.636295	0.586506									0.516	0.485016	0.723545	0.650302									0.516	0.630155	0.804006	0.612359
							0.517	0.618289	0.63691	0.58743									0.517	0.48597	0.724451	0.651505									0.517	0.630559	0.804689	0.613265
							0.518	0.618891	0.637525	0.588354									0.518	0.486924	0.725357	0.652707									0.518	0.630962	0.805373	0.614171
							0.519	0.619493	0.638139	0.589278									0.519	0.487878	0.726263	0.653909									0.519	0.631365	0.806057	0.615078
							0.52	0.620095	0.638754	0.590201									0.52	0.488832	0.72717	0.655111									0.52	0.631769	0.80674	0.615984
							0.521	0.620698	0.639369	0.591125									0.521	0.489786	0.728076	0.656313									0.521	0.632172	0.807424	0.61689
							0.522	0.6213	0.639984	0.592049									0.522	0.49074	0.728982	0.657515									0.522	0.632576	0.808108	0.617796
							0.523	0.621902	0.640599	0.592973									0.523	0.491694	0.729888	0.658717									0.523	0.632979	0.808792	0.618702
							0.524	0.622504	0.641214	0.593897									0.524	0.492648	0.730794	0.659919									0.524	0.633383	0.809475	0.619608
							0.525	0.623106	0.641829	0.59482									0.525	0.493602	0.7317	0.661121									0.525	0.633786	0.810159	0.620514
							0.526	0.623708	0.642444	0.595744									0.526	0.494556	0.732606	0.662324									0.526	0.63419	0.810843	0.62142
							0.527	0.62431	0.643059	0.596668									0.527	0.49551	0.733512	0.663526									0.527	0.634593	0.811526	0.622326
							0.528	0.624912	0.643674	0.597592									0.528	0.496463	0.734418	0.664728									0.528	0.634997	0.81221	0.623232
							0.529	0.625514	0.644289	0.598516									0.529	0.497417	0.735324	0.66593									0.529	0.6354	0.812894	0.624138
							0.53	0.626116	0.644904	0.599439									0.53	0.498371	0.73623	0.667132									0.53	0.635804	0.813577	0.625044
							0.531	0.626718	0.645519	0.600363									0.531	0.499325	0.737136	0.668334									0.531	0.636207	0.814261	0.62595
							0.532	0.62732	0.646134	0.601287									0.532	0.500279	0.738042	0.669536									0.532	0.636611	0.814945	0.626856
							0.533	0.627922	0.646749	0.602211									0.533	0.501233	0.738948	0.670738									0.533	0.637014	0.815628	0.627762
							0.534	0.628524	0.647364	0.603135									0.534	0.502187	0.739854	0.67194									0.534	0.637418	0.816312	0.628669
							0.535	0.629126	0.647979	0.604059									0.535	0.503141	0.74076	0.673143									0.535	0.637821	0.816996	0.629575
							0.536	0.629728	0.648593	0.604982									0.536	0.504095	0.741666	0.674345									0.536	0.638225	0.817679	0.630481
							0.537	0.63033	0.649208	0.605906									0.537	0.505049	0.742572	0.675547									0.537	0.638628	0.818363	0.631387
							0.538	0.630932	0.649823	0.60683									0.538	0.506003	0.743478	0.676749									0.538	0.639032	0.819047	0.632293
							0.539	0.631534	0.650438	0.607754									0.539	0.506957	0.744384	0.677951									0.539	0.639435	0.81973	0.633199
							0.54	0.632136	0.651053	0.608678									0.54	0.507911	0.74529	0.679153									0.54	0.639839	0.820414	0.634105
							0.541	0.632676	0.651594	0.60957									0.541	0.508795	0.746178	0.680262									0.541	0.640377	0.821088	0.634969
							0.542	0.633216	0.652135	0.610463									0.542	0.509679	0.747065	0.681371									0.542	0.640915	0.821762	0.635832
							0.543	0.633755	0.652676	0.611356									0.543	0.510563	0.747953	0.68248									0.543	0.641453	0.822436	0.636696
							0.544	0.634295	0.653216	0.612248									0.544	0.511447	0.74884	0.683589									0.544	0.641991	0.82311	0.637559
							0.545	0.634835	0.653757	0.613141									0.545	0.512331	0.749728	0.684698									0.545	0.642528	0.823784	0.638423
							0.546	0.635375	0.654298	0.614034									0.546	0.513215	0.750615	0.685807									0.546	0.643066	0.824458	0.639286
							0.547	0.635914	0.654839	0.614926									0.547	0.5141	0.751503	0.686916									0.547	0.643604	0.825132	0.64015
							0.548	0.636454	0.65538	0.615819									0.548	0.514984	0.75239	0.688025									0.548	0.644142	0.825806	0.641014
							0.549	0.636994	0.65592	0.616712									0.549	0.515868	0.753278	0.689134									0.549	0.64468	0.826481	0.641877
							0.55	0.637534	0.656461	0.617604									0.55	0.516752	0.754165	0.690244									0.55	0.645218	0.827155	0.642741
							0.551	0.638073	0.657002	0.618497									0.551	0.517636	0.755053	0.691353									0.551	0.645756	0.827829	0.643604
							0.552	0.638613	0.657543	0.61939									0.552	0.51852	0.75594	0.692462									0.552	0.646294	0.828503	0.644468
							0.553	0.639153	0.658084	0.620282									0.553	0.519404	0.756828	0.693571									0.553	0.646832	0.829177	0.645332
							0.554	0.639693	0.658624	0.621175									0.554	0.520289	0.757715	0.69468									0.554	0.64737	0.829851	0.646195
							0.555	0.640233	0.659165	0.622068									0.555	0.521173	0.758603	0.695789									0.555	0.647908	0.830525	0.647059
							0.556	0.640772	0.659706	0.62296									0.556	0.522057	0.75949	0.696898									0.556	0.648446	0.831199	0.647922
							0.557	0.641312	0.660247	0.623853									0.557	0.522941	0.760378	0.698007									0.557	0.648984	0.831873	0.648786
							0.558	0.641852	0.660788	0.624746									0.558	0.523825	0.761265	0.699116									0.558	0.649522	0.832547	0.64965
							0.559	0.642392	0.661328	0.625638									0.559	0.524709	0.762153	0.700225									0.559	0.65006	0.833221	0.650513
							0.56	0.642931	0.661869	0.626531									0.56	0.525593	0.76304	0.701334									0.56	0.650598	0.833895	0.651377
							0.561	0.643471	0.66241	0.627424									0.561	0.526477	0.763928	0.702443									0.561	0.651136	0.834569	0.65224
							0.562	0.644011	0.662951	0.628316									0.562	0.527362	0.764815	0.703552									0.562	0.651674	0.835243	0.653104
							0.563	0.644551	0.663492	0.629209									0.563	0.528246	0.765703	0.704661									0.563	0.652212	0.835917	0.653968
							0.564	0.64509	0.664032	0.630102									0.564	0.52913	0.76659	0.70577									0.564	0.65275	0.836591	0.654831
							0.565	0.64563	0.664573	0.630994									0.565	0.530014	0.767478	0.706879									0.565	0.653288	0.837265	0.655695
							0.566	0.64617	0.665114	0.631887									0.566	0.530898	0.768365	0.707988									0.566	0.653826	0.837939	0.656558
							0.567	0.64671	0.665655	0.63278									0.567	0.531782	0.769253	0.709097									0.567	0.654364	0.838613	0.657422
							0.568	0.647249	0.666196	0.633672									0.568	0.532666	0.77014	0.710206									0.568	0.654902	0.839287	0.658286
							0.569	0.647789	0.666736	0.634565									0.569	0.53355	0.771028	0.711315									0.569	0.65544	0.839961	0.659149
							0.57	0.648329	0.667277	0.635458									0.57	0.534435	0.771915	0.712424									0.57	0.655978	0.840636	0.660013
							0.571	0.648955	0.667735	0.636427									0.571	0.535202	0.772768	0.713533									0.571	0.656473	0.841377	0.660968
							0.572	0.649581	0.668193	0.637395									0.572	0.53597	0.773621	0.714642									0.572	0.656969	0.842118	0.661924
							0.573	0.650208	0.668651	0.638364									0.573	0.536738	0.774473	0.715752									0.573	0.657464	0.84286	0.66288
							0.574	0.650834	0.669109	0.639333									0.574	0.537506	0.775326	0.716861									0.574	0.65796	0.843601	0.663835
							0.575	0.65146	0.669567	0.640302									0.575	0.538274	0.776179	0.71797									0.575	0.658455	0.844343	0.664791
							0.576	0.652086	0.670025	0.641271									0.576	0.539041	0.777032	0.719079									0.576	0.658951	0.845084	0.665746
							0.577	0.652713	0.670483	0.642239									0.577	0.539809	0.777884	0.720188									0.577	0.659446	0.845826	0.666702
							0.578	0.653339	0.670941	0.643208									0.578	0.540577	0.778737	0.721297									0.578	0.659942	0.846567	0.667658
							0.579	0.653965	0.671399	0.644177									0.579	0.541345	0.77959	0.722406									0.579	0.660437	0.847309	0.668613
							0.58	0.654591	0.671857	0.645146									0.58	0.542113	0.780443	0.723515									0.58	0.660933	0.84805	0.669569
							0.581	0.655218	0.672315	0.646114									0.581	0.54288	0.781295	0.724624									0.581	0.661428	0.848792	0.670525
							0.582	0.655844	0.672772	0.647083									0.582	0.543648	0.782148	0.725733									0.582	0.661924	0.849533	0.67148
							0.583	0.65647	0.67323	0.648052									0.583	0.544416	0.783001	0.726842									0.583	0.662419	0.850274	0.672436
							0.584	0.657096	0.673688	0.649021									0.584	0.545184	0.783854	0.727951									0.584	0.662915	0.851016	0.673391
							0.585	0.657723	0.674146	0.64999									0.585	0.545952	0.784706	0.72906									0.585	0.66341	0.851757	0.674347
							0.586	0.658349	0.674604	0.650958									0.586	0.546719	0.785559	0.730169									0.586	0.663906	0.852499	0.675303
							0.587	0.658975	0.675062	0.651927									0.587	0.547487	0.786412	0.731278									0.587	0.664402	0.85324	0.676258
							0.588	0.659601	0.67552	0.652896									0.588	0.548255	0.787265	0.732387									0.588	0.664897	0.853982	0.677214
							0.589	0.660228	0.675978	0.653865									0.589	0.549023	0.788117	0.733496									0.589	0.665393	0.854723	0.678169
							0.59	0.660854	0.676436	0.654834									0.59	0.549791	0.78897	0.734605									0.59	0.665888	0.855465	0.679125
							0.591	0.66148	0.676894	0.655802									0.591	0.550558	0.789823	0.735714									0.591	0.666384	0.856206	0.680081
							0.592	0.662106	0.677352	0.656771									0.592	0.551326	0.790675	0.736823									0.592	0.666879	0.856948	0.681036
							0.593	0.662733	0.67781	0.65774									0.593	0.552094	0.791528	0.737932									0.593	0.667375	0.857689	0.681992
							0.594	0.663359	0.678268	0.658709									0.594	0.552862	0.792381	0.739041									0.594	0.66787	0.85843	0.682948
							0.595	0.663985	0.678726	0.659678									0.595	0.55363	0.793234	0.74015									0.595	0.668366	0.859172	0.683903
							0.596	0.664611	0.679184	0.660646									0.596	0.554397	0.794086	0.74126									0.596	0.668861	0.859913	0.684859
							0.597	0.665238	0.679642	0.661615									0.597	0.555165	0.794939	0.742369									0.597	0.669357	0.860655	0.685814
							0.598	0.665864	0.680099	0.662584									0.598	0.555933	0.795792	0.743478									0.598	0.669852	0.861396	0.68677
							0.599	0.66649	0.680557	0.663553									0.599	0.556701	0.796645	0.744587									0.599	0.670348	0.862138	0.687726
							0.6	0.667116	0.681015	0.664521									0.6	0.557469	0.797497	0.745696									0.6	0.670843	0.862879	0.688681
							0.601	0.667611	0.681491	0.665414									0.601	0.55812	0.798271	0.746719									0.601	0.671445	0.863502	0.689679
							0.602	0.668106	0.681966	0.666307									0.602	0.558772	0.799045	0.747743									0.602	0.672046	0.864125	0.690677
							0.603	0.668601	0.682441	0.6672									0.603	0.559423	0.799819	0.748767									0.603	0.672648	0.864747	0.691676
							0.604	0.669096	0.682917	0.668092									0.604	0.560074	0.800593	0.749791									0.604	0.67325	0.86537	0.692674
							0.605	0.66959	0.683392	0.668985									0.605	0.560726	0.801367	0.750814									0.605	0.673851	0.865993	0.693672
							0.606	0.670085	0.683868	0.669878									0.606	0.561377	0.802141	0.751838									0.606	0.674453	0.866615	0.69467
							0.607	0.67058	0.684343	0.67077									0.607	0.562029	0.802915	0.752862									0.607	0.675055	0.867238	0.695668
							0.608	0.671075	0.684818	0.671663									0.608	0.56268	0.803689	0.753886									0.608	0.675657	0.867861	0.696666
							0.609	0.671569	0.685294	0.672556									0.609	0.563332	0.804463	0.754909									0.609	0.676258	0.868483	0.697664
							0.61	0.672064	0.685769	0.673448									0.61	0.563983	0.805237	0.755933									0.61	0.67686	0.869106	0.698662
							0.611	0.672559	0.686244	0.674341									0.611	0.564635	0.806011	0.756957									0.611	0.677462	0.869729	0.69966
							0.612	0.673054	0.68672	0.675234									0.612	0.565286	0.806785	0.75798									0.612	0.678063	0.870351	0.700658
							0.613	0.673549	0.687195	0.676126									0.613	0.565938	0.807559	0.759004									0.613	0.678665	0.870974	0.701656
							0.614	0.674043	0.687671	0.677019									0.614	0.566589	0.808333	0.760028									0.614	0.679267	0.871597	0.702654
							0.615	0.674538	0.688146	0.677912									0.615	0.567241	0.809107	0.761052									0.615	0.679868	0.87222	0.703653
							0.616	0.675033	0.688621	0.678804									0.616	0.567892	0.809881	0.762075									0.616	0.68047	0.872842	0.704651
							0.617	0.675528	0.689097	0.679697									0.617	0.568544	0.810655	0.763099									0.617	0.681072	0.873465	0.705649
							0.618	0.676022	0.689572	0.68059									0.618	0.569195	0.811429	0.764123									0.618	0.681673	0.874088	0.706647
							0.619	0.676517	0.690048	0.681482									0.619	0.569846	0.812203	0.765147									0.619	0.682275	0.87471	0.707645
							0.62	0.677012	0.690523	0.682375									0.62	0.570498	0.812976	0.76617									0.62	0.682877	0.875333	0.708643
							0.621	0.677507	0.690998	0.683268									0.621	0.571149	0.81375	0.767194									0.621	0.683478	0.875956	0.709641
							0.622	0.678002	0.691474	0.68416									0.622	0.571801	0.814524	0.768218									0.622	0.68408	0.876578	0.710639
							0.623	0.678496	0.691949	0.685053									0.623	0.572452	0.815298	0.769242									0.623	0.684682	0.877201	0.711637
							0.624	0.678991	0.692424	0.685946									0.624	0.573104	0.816072	0.770265									0.624	0.685283	0.877824	0.712635
							0.625	0.679486	0.6929	0.686838									0.625	0.573755	0.816846	0.771289									0.625	0.685885	0.878446	0.713633
							0.626	0.679981	0.693375	0.687731									0.626	0.574407	0.81762	0.772313									0.626	0.686487	0.879069	0.714632
							0.627	0.680475	0.693851	0.688624									0.627	0.575058	0.818394	0.773336									0.627	0.687089	0.879692	0.71563
							0.628	0.68097	0.694326	0.689516									0.628	0.57571	0.819168	0.77436									0.628	0.68769	0.880315	0.716628
							0.629	0.681465	0.694801	0.690409									0.629	0.576361	0.819942	0.775384									0.629	0.688292	0.880937	0.717626
							0.63	0.68196	0.695277	0.691302									0.63	0.577013	0.820716	0.776408									0.63	0.688894	0.88156	0.718624
							0.631	0.682576	0.695831	0.692111									0.631	0.57778	0.821546	0.777393									0.631	0.689509	0.882212	0.719395
							0.632	0.683191	0.696384	0.692921									0.632	0.578548	0.822375	0.778378									0.632	0.690125	0.882863	0.720167
							0.633	0.683807	0.696938	0.693731									0.633	0.579316	0.823205	0.779362									0.633	0.690741	0.883515	0.720939
							0.634	0.684423	0.697492	0.69454									0.634	0.580084	0.824034	0.780347									0.634	0.691357	0.884166	0.72171
							0.635	0.685039	0.698046	0.69535									0.635	0.580852	0.824864	0.781332									0.635	0.691973	0.884818	0.722482
							0.636	0.685655	0.6986	0.696159									0.636	0.581619	0.825693	0.782317									0.636	0.692589	0.885469	0.723253
							0.637	0.686271	0.699154	0.696969									0.637	0.582387	0.826523	0.783302									0.637	0.693205	0.886121	0.724025
							0.638	0.686887	0.699708	0.697779									0.638	0.583155	0.827353	0.784287									0.638	0.69382	0.886773	0.724796
							0.639	0.687503	0.700262	0.698588									0.639	0.583923	0.828182	0.785272									0.639	0.694436	0.887424	0.725568
							0.64	0.688118	0.700816	0.699398									0.64	0.584691	0.829012	0.786257									0.64	0.695052	0.888076	0.72634
							0.641	0.688734	0.701369	0.700208									0.641	0.585458	0.829841	0.787242									0.641	0.695668	0.888727	0.727111
							0.642	0.68935	0.701923	0.701017									0.642	0.586226	0.830671	0.788227									0.642	0.696284	0.889379	0.727883
							0.643	0.689966	0.702477	0.701827									0.643	0.586994	0.8315	0.789212									0.643	0.6969	0.89003	0.728654
							0.644	0.690582	0.703031	0.702636									0.644	0.587762	0.83233	0.790197									0.644	0.697515	0.890682	0.729426
							0.645	0.691198	0.703585	0.703446									0.645	0.58853	0.83316	0.791182									0.645	0.698131	0.891334	0.730197
							0.646	0.691814	0.704139	0.704256									0.646	0.589297	0.833989	0.792167									0.646	0.698747	0.891985	0.730969
							0.647	0.69243	0.704693	0.705065									0.647	0.590065	0.834819	0.793152									0.647	0.699363	0.892637	0.731741
							0.648	0.693045	0.705247	0.705875									0.648	0.590833	0.835648	0.794137									0.648	0.699979	0.893288	0.732512
							0.649	0.693661	0.705801	0.706685									0.649	0.591601	0.836478	0.795122									0.649	0.700595	0.89394	0.733284
							0.65	0.694277	0.706354	0.707494									0.65	0.592369	0.837307	0.796107									0.65	0.70121	0.894592	0.734055
							0.651	0.694893	0.706908	0.708304									0.651	0.593136	0.838137	0.797092									0.651	0.701826	0.895243	0.734827
							0.652	0.695509	0.707462	0.709114									0.652	0.593904	0.838967	0.798077									0.652	0.702442	0.895895	0.735598
							0.653	0.696125	0.708016	0.709923									0.653	0.594672	0.839796	0.799062									0.653	0.703058	0.896546	0.73637
							0.654	0.696741	0.70857	0.710733									0.654	0.59544	0.840626	0.800047									0.654	0.703674	0.897198	0.737142
							0.655	0.697357	0.709124	0.711542									0.655	0.596208	0.841455	0.801031									0.655	0.70429	0.897849	0.737913
							0.656	0.697972	0.709678	0.712352									0.656	0.596975	0.842285	0.802016									0.656	0.704906	0.898501	0.738685
							0.657	0.698588	0.710232	0.713162									0.657	0.597743	0.843114	0.803001									0.657	0.705521	0.899153	0.739456
							0.658	0.699204	0.710785	0.713971									0.658	0.598511	0.843944	0.803986									0.658	0.706137	0.899804	0.740228
							0.659	0.69982	0.711339	0.714781									0.659	0.599279	0.844773	0.804971									0.659	0.706753	0.900456	0.741
							0.66	0.700436	0.711893	0.715591									0.66	0.600047	0.845603	0.805956									0.66	0.707369	0.901107	0.741771
							0.661	0.70099	0.712587	0.716324									0.661	0.601373	0.846447	0.806964									0.661	0.707829	0.901586	0.742578
							0.662	0.701543	0.71328	0.717058									0.662	0.602699	0.84729	0.807973									0.662	0.708289	0.902064	0.743385
							0.663	0.702097	0.713974	0.717791									0.663	0.604025	0.848133	0.808981									0.663	0.708749	0.902542	0.744192
							0.664	0.70265	0.714667	0.718525									0.664	0.605351	0.848977	0.809989									0.664	0.709209	0.90302	0.744999
							0.665	0.703204	0.71536	0.719258									0.665	0.606678	0.84982	0.810997									0.665	0.709669	0.903499	0.745806
							0.666	0.703758	0.716054	0.719992									0.666	0.608004	0.850664	0.812006									0.666	0.71013	0.903977	0.746613
							0.667	0.704311	0.716747	0.720725									0.667	0.60933	0.851507	0.813014									0.667	0.71059	0.904455	0.74742
							0.668	0.704865	0.717441	0.721459									0.668	0.610656	0.852351	0.814022									0.668	0.71105	0.904933	0.748227
							0.669	0.705418	0.718134	0.722192									0.669	0.611982	0.853194	0.81503									0.669	0.71151	0.905412	0.749034
							0.67	0.705972	0.718828	0.722926									0.67	0.613309	0.854038	0.816038									0.67	0.71197	0.90589	0.749841
							0.671	0.706525	0.719521	0.723659									0.671	0.614635	0.854881	0.817047									0.671	0.71243	0.906368	0.750648
							0.672	0.707079	0.720215	0.724393									0.672	0.615961	0.855725	0.818055									0.672	0.71289	0.906846	0.751455
							0.673	0.707633	0.720908	0.725126									0.673	0.617287	0.856568	0.819063									0.673	0.71335	0.907325	0.752262
							0.674	0.708186	0.721601	0.72586									0.674	0.618613	0.857412	0.820071									0.674	0.71381	0.907803	0.753069
							0.675	0.70874	0.722295	0.726593									0.675	0.61994	0.858255	0.82108									0.675	0.714271	0.908281	0.753876
							0.676	0.709293	0.722988	0.727327									0.676	0.621266	0.859099	0.822088									0.676	0.714731	0.908759	0.754683
							0.677	0.709847	0.723682	0.72806									0.677	0.622592	0.859942	0.823096									0.677	0.715191	0.909238	0.755489
							0.678	0.710401	0.724375	0.728794									0.678	0.623918	0.860786	0.824104									0.678	0.715651	0.909716	0.756296
							0.679	0.710954	0.725069	0.729527									0.679	0.625244	0.861629	0.825112									0.679	0.716111	0.910194	0.757103
							0.68	0.711508	0.725762	0.730261									0.68	0.62657	0.862472	0.826121									0.68	0.716571	0.910672	0.75791
							0.681	0.712061	0.726456	0.730994									0.681	0.627897	0.863316	0.827129									0.681	0.717031	0.911151	0.758717
							0.682	0.712615	0.727149	0.731728									0.682	0.629223	0.864159	0.828137									0.682	0.717491	0.911629	0.759524
							0.683	0.713169	0.727842	0.732461									0.683	0.630549	0.865003	0.829145									0.683	0.717951	0.912107	0.760331
							0.684	0.713722	0.728536	0.733195									0.684	0.631875	0.865846	0.830154									0.684	0.718412	0.912585	0.761138
							0.685	0.714276	0.729229	0.733928									0.685	0.633201	0.86669	0.831162									0.685	0.718872	0.913064	0.761945
							0.686	0.714829	0.729923	0.734662									0.686	0.634528	0.867533	0.83217									0.686	0.719332	0.913542	0.762752
							0.687	0.715383	0.730616	0.735395									0.687	0.635854	0.868377	0.833178									0.687	0.719792	0.91402	0.763559
							0.688	0.715937	0.73131	0.736129									0.688	0.63718	0.86922	0.834186									0.688	0.720252	0.914498	0.764366
							0.689	0.71649	0.732003	0.736863									0.689	0.638506	0.870064	0.835195									0.689	0.720712	0.914977	0.765173
							0.69	0.717044	0.732697	0.737596									0.69	0.639832	0.870907	0.836203									0.69	0.721172	0.915455	0.76598
							0.691	0.717753	0.733573	0.738343									0.691	0.641477	0.871711	0.837103									0.691	0.721689	0.915856	0.766759
							0.692	0.718462	0.73445	0.739091									0.692	0.643121	0.872515	0.838002									0.692	0.722206	0.916257	0.767537
							0.693	0.719172	0.735326	0.739838									0.693	0.644765	0.873319	0.838902									0.693	0.722722	0.916659	0.768316
							0.694	0.719881	0.736203	0.740585									0.694	0.646409	0.874124	0.839801									0.694	0.723239	0.91706	0.769095
							0.695	0.72059	0.73708	0.741333									0.695	0.648053	0.874928	0.840701									0.695	0.723756	0.917461	0.769873
							0.696	0.7213	0.737956	0.74208									0.696	0.649698	0.875732	0.841601									0.696	0.724273	0.917862	0.770652
							0.697	0.722009	0.738833	0.742827									0.697	0.651342	0.876536	0.8425									0.697	0.724789	0.918264	0.771431
							0.698	0.722718	0.73971	0.743575									0.698	0.652986	0.87734	0.8434									0.698	0.725306	0.918665	0.772209
							0.699	0.723427	0.740586	0.744322									0.699	0.65463	0.878144	0.8443									0.699	0.725823	0.919066	0.772988
							0.7	0.724137	0.741463	0.74507									0.7	0.656274	0.878948	0.845199									0.7	0.72634	0.919467	0.773767
							0.701	0.724846	0.742339	0.745817									0.701	0.657918	0.879752	0.846099									0.701	0.726856	0.919868	0.774545
							0.702	0.725555	0.743216	0.746564									0.702	0.659563	0.880556	0.846999									0.702	0.727373	0.92027	0.775324
							0.703	0.726265	0.744093	0.747312									0.703	0.661207	0.88136	0.847898									0.703	0.72789	0.920671	0.776102
							0.704	0.726974	0.744969	0.748059									0.704	0.662851	0.882164	0.848798									0.704	0.728407	0.921072	0.776881
							0.705	0.727683	0.745846	0.748806									0.705	0.664495	0.882968	0.849698									0.705	0.728923	0.921473	0.77766
							0.706	0.728392	0.746722	0.749554									0.706	0.666139	0.883772	0.850597									0.706	0.72944	0.921874	0.778438
							0.707	0.729102	0.747599	0.750301									0.707	0.667783	0.884577	0.851497									0.707	0.729957	0.922276	0.779217
							0.708	0.729811	0.748476	0.751048									0.708	0.669428	0.885381	0.852396									0.708	0.730474	0.922677	0.779996
							0.709	0.73052	0.749352	0.751796									0.709	0.671072	0.886185	0.853296									0.709	0.73099	0.923078	0.780774
							0.71	0.73123	0.750229	0.752543									0.71	0.672716	0.886989	0.854196									0.71	0.731507	0.923479	0.781553
							0.711	0.731939	0.751106	0.75329									0.711	0.67436	0.887793	0.855095									0.711	0.732024	0.923881	0.782332
							0.712	0.732648	0.751982	0.754038									0.712	0.676004	0.888597	0.855995									0.712	0.732541	0.924282	0.78311
							0.713	0.733358	0.752859	0.754785									0.713	0.677649	0.889401	0.856895									0.713	0.733057	0.924683	0.783889
							0.714	0.734067	0.753735	0.755532									0.714	0.679293	0.890205	0.857794									0.714	0.733574	0.925084	0.784668
							0.715	0.734776	0.754612	0.75628									0.715	0.680937	0.891009	0.858694									0.715	0.734091	0.925485	0.785446
							0.716	0.735485	0.755489	0.757027									0.716	0.682581	0.891813	0.859594									0.716	0.734607	0.925887	0.786225
							0.717	0.736195	0.756365	0.757775									0.717	0.684225	0.892617	0.860493									0.717	0.735124	0.926288	0.787004
							0.718	0.736904	0.757242	0.758522									0.718	0.685869	0.893421	0.861393									0.718	0.735641	0.926689	0.787782
							0.719	0.737613	0.758119	0.759269									0.719	0.687514	0.894225	0.862293									0.719	0.736158	0.92709	0.788561
							0.72	0.738323	0.758995	0.760017									0.72	0.689158	0.89503	0.863192									0.72	0.736674	0.927492	0.78934
							0.721	0.739253	0.759811	0.760712									0.721	0.690662	0.895736	0.864022									0.721	0.737319	0.927944	0.790274
							0.722	0.740184	0.760626	0.761408									0.722	0.692167	0.896443	0.864852									0.722	0.737963	0.928397	0.791208
							0.723	0.741115	0.761442	0.762103									0.723	0.693671	0.89715	0.865682									0.723	0.738607	0.928849	0.792143
							0.724	0.742046	0.762257	0.762798									0.724	0.695176	0.897857	0.866512									0.724	0.739251	0.929302	0.793077
							0.725	0.742976	0.763073	0.763494									0.725	0.696681	0.898563	0.867341									0.725	0.739895	0.929754	0.794011
							0.726	0.743907	0.763889	0.764189									0.726	0.698185	0.89927	0.868171									0.726	0.740539	0.930207	0.794946
							0.727	0.744838	0.764704	0.764885									0.727	0.69969	0.899977	0.869001									0.727	0.741184	0.93066	0.79588
							0.728	0.745768	0.76552	0.76558									0.728	0.701194	0.900684	0.869831									0.728	0.741828	0.931112	0.796815
							0.729	0.746699	0.766335	0.766276									0.729	0.702699	0.90139	0.870661									0.729	0.742472	0.931565	0.797749
							0.73	0.74763	0.767151	0.766971									0.73	0.704204	0.902097	0.871491									0.73	0.743116	0.932017	0.798683
							0.731	0.748561	0.767966	0.767667									0.731	0.705708	0.902804	0.87232									0.731	0.74376	0.93247	0.799618
							0.732	0.749491	0.768782	0.768362									0.732	0.707213	0.903511	0.87315									0.732	0.744404	0.932922	0.800552
							0.733	0.750422	0.769597	0.769058									0.733	0.708717	0.904217	0.87398									0.733	0.745048	0.933375	0.801487
							0.734	0.751353	0.770413	0.769753									0.734	0.710222	0.904924	0.87481									0.734	0.745693	0.933828	0.802421
							0.735	0.752284	0.771229	0.770448									0.735	0.711726	0.905631	0.87564									0.735	0.746337	0.93428	0.803355
							0.736	0.753214	0.772044	0.771144									0.736	0.713231	0.906338	0.87647									0.736	0.746981	0.934733	0.80429
							0.737	0.754145	0.77286	0.771839									0.737	0.714736	0.907044	0.8773									0.737	0.747625	0.935185	0.805224
							0.738	0.755076	0.773675	0.772535									0.738	0.71624	0.907751	0.878129									0.738	0.748269	0.935638	0.806158
							0.739	0.756007	0.774491	0.77323									0.739	0.717745	0.908458	0.878959									0.739	0.748913	0.936091	0.807093
							0.74	0.756937	0.775306	0.773926									0.74	0.719249	0.909165	0.879789									0.74	0.749558	0.936543	0.808027
							0.741	0.757868	0.776122	0.774621									0.741	0.720754	0.909871	0.880619									0.741	0.750202	0.936996	0.808962
							0.742	0.758799	0.776938	0.775317									0.742	0.722258	0.910578	0.881449									0.742	0.750846	0.937448	0.809896
							0.743	0.759729	0.777753	0.776012									0.743	0.723763	0.911285	0.882279									0.743	0.75149	0.937901	0.81083
							0.744	0.76066	0.778569	0.776707									0.744	0.725268	0.911992	0.883108									0.744	0.752134	0.938353	0.811765
							0.745	0.761591	0.779384	0.777403									0.745	0.726772	0.912698	0.883938									0.745	0.752778	0.938806	0.812699
							0.746	0.762522	0.7802	0.778098									0.746	0.728277	0.913405	0.884768									0.746	0.753423	0.939259	0.813633
							0.747	0.763452	0.781015	0.778794									0.747	0.729781	0.914112	0.885598									0.747	0.754067	0.939711	0.814568
							0.748	0.764383	0.781831	0.779489									0.748	0.731286	0.914819	0.886428									0.748	0.754711	0.940164	0.815502
							0.749	0.765314	0.782646	0.780185									0.749	0.73279	0.915525	0.887258									0.749	0.755355	0.940616	0.816437
							0.75	0.766245	0.783462	0.78088									0.75	0.734295	0.916232	0.888087									0.75	0.755999	0.941069	0.817371
							0.751	0.767189	0.784195	0.781562									0.751	0.735753	0.916802	0.888941									0.751	0.756757	0.941486	0.818029
							0.752	0.768134	0.784927	0.782243									0.752	0.737211	0.917372	0.889794									0.752	0.757514	0.941903	0.818688
							0.753	0.769078	0.78566	0.782925									0.753	0.738669	0.917942	0.890647									0.753	0.758271	0.942321	0.819346
							0.754	0.770023	0.786393	0.783607									0.754	0.740127	0.918512	0.8915									0.754	0.759029	0.942738	0.820004
							0.755	0.770967	0.787125	0.784288									0.755	0.741585	0.919082	0.892353									0.755	0.759786	0.943155	0.820663
							0.756	0.771912	0.787858	0.78497									0.756	0.743043	0.919652	0.893206									0.756	0.760544	0.943572	0.821321
							0.757	0.772857	0.788591	0.785652									0.757	0.744501	0.920222	0.894059									0.757	0.761301	0.94399	0.821979
							0.758	0.773801	0.789324	0.786333									0.758	0.745959	0.920792	0.894912									0.758	0.762058	0.944407	0.822638
							0.759	0.774746	0.790056	0.787015									0.759	0.747417	0.921363	0.895765									0.759	0.762816	0.944824	0.823296
							0.76	0.77569	0.790789	0.787696									0.76	0.748875	0.921933	0.896619									0.76	0.763573	0.945242	0.823954
							0.761	0.776635	0.791522	0.788378									0.761	0.750333	0.922503	0.897472									0.761	0.764331	0.945659	0.824612
							0.762	0.777579	0.792254	0.78906									0.762	0.751792	0.923073	0.898325									0.762	0.765088	0.946076	0.825271
							0.763	0.778524	0.792987	0.789741									0.763	0.75325	0.923643	0.899178									0.763	0.765846	0.946493	0.825929
							0.764	0.779469	0.79372	0.790423									0.764	0.754708	0.924213	0.900031									0.764	0.766603	0.946911	0.826587
							0.765	0.780413	0.794452	0.791104									0.765	0.756166	0.924783	0.900884									0.765	0.76736	0.947328	0.827246
							0.766	0.781358	0.795185	0.791786									0.766	0.757624	0.925353	0.901737									0.766	0.768118	0.947745	0.827904
							0.767	0.782302	0.795918	0.792468									0.767	0.759082	0.925923	0.90259									0.767	0.768875	0.948162	0.828562
							0.768	0.783247	0.796651	0.793149									0.768	0.76054	0.926493	0.903443									0.768	0.769633	0.94858	0.829221
							0.769	0.784191	0.797383	0.793831									0.769	0.761998	0.927063	0.904297									0.769	0.77039	0.948997	0.829879
							0.77	0.785136	0.798116	0.794512									0.77	0.763456	0.927633	0.90515									0.77	0.771147	0.949414	0.830537
							0.771	0.786081	0.798849	0.795194									0.771	0.764914	0.928203	0.906003									0.771	0.771905	0.949831	0.831196
							0.772	0.787025	0.799581	0.795876									0.772	0.766372	0.928773	0.906856									0.772	0.772662	0.950249	0.831854
							0.773	0.78797	0.800314	0.796557									0.773	0.76783	0.929343	0.907709									0.773	0.77342	0.950666	0.832512
							0.774	0.788914	0.801047	0.797239									0.774	0.769288	0.929913	0.908562									0.774	0.774177	0.951083	0.833171
							0.775	0.789859	0.801779	0.797921									0.775	0.770746	0.930483	0.909415									0.775	0.774935	0.951501	0.833829
							0.776	0.790803	0.802512	0.798602									0.776	0.772204	0.931053	0.910268									0.776	0.775692	0.951918	0.834487
							0.777	0.791748	0.803245	0.799284									0.777	0.773662	0.931623	0.911121									0.777	0.776449	0.952335	0.835145
							0.778	0.792693	0.803977	0.799965									0.778	0.77512	0.932193	0.911975									0.778	0.777207	0.952752	0.835804
							0.779	0.793637	0.80471	0.800647									0.779	0.776578	0.932763	0.912828									0.779	0.777964	0.95317	0.836462
							0.78	0.794582	0.805443	0.801329									0.78	0.778036	0.933333	0.913681									0.78	0.778722	0.953587	0.83712
							0.781	0.795426	0.805984	0.80201									0.781	0.779929	0.933876	0.914449									0.781	0.779529	0.953927	0.837857
							0.782	0.79627	0.806524	0.802692									0.782	0.781821	0.934418	0.915216									0.782	0.780336	0.954267	0.838593
							0.783	0.797114	0.807065	0.803373									0.783	0.783713	0.93496	0.915984									0.783	0.781142	0.954608	0.839329
							0.784	0.797959	0.807606	0.804055									0.784	0.785606	0.935502	0.916752									0.784	0.781949	0.954948	0.840065
							0.785	0.798803	0.808147	0.804737									0.785	0.787498	0.936044	0.91752									0.785	0.782756	0.955288	0.840801
							0.786	0.799647	0.808688	0.805418									0.786	0.78939	0.936587	0.918288									0.786	0.783563	0.955628	0.841537
							0.787	0.800491	0.809228	0.8061									0.787	0.791283	0.937129	0.919055									0.787	0.78437	0.955969	0.842274
							0.788	0.801336	0.809769	0.806782									0.788	0.793175	0.937671	0.919823									0.788	0.785177	0.956309	0.84301
							0.789	0.80218	0.81031	0.807463									0.789	0.795067	0.938213	0.920591									0.789	0.785984	0.956649	0.843746
							0.79	0.803024	0.810851	0.808145									0.79	0.79696	0.938756	0.921359									0.79	0.786791	0.956989	0.844482
							0.791	0.803868	0.811392	0.808826									0.791	0.798852	0.939298	0.922127									0.791	0.787598	0.957329	0.845218
							0.792	0.804712	0.811932	0.809508									0.792	0.800745	0.93984	0.922894									0.792	0.788405	0.95767	0.845955
							0.793	0.805557	0.812473	0.81019									0.793	0.802637	0.940382	0.923662									0.793	0.789212	0.95801	0.846691
							0.794	0.806401	0.813014	0.810871									0.794	0.804529	0.940925	0.92443									0.794	0.790019	0.95835	0.847427
							0.795	0.807245	0.813555	0.811553									0.795	0.806422	0.941467	0.925198									0.795	0.790826	0.95869	0.848163
							0.796	0.808089	0.814096	0.812234									0.796	0.808314	0.942009	0.925966									0.796	0.791633	0.959031	0.848899
							0.797	0.808934	0.814636	0.812916									0.797	0.810206	0.942551	0.926733									0.797	0.79244	0.959371	0.849635
							0.798	0.809778	0.815177	0.813598									0.798	0.812099	0.943094	0.927501									0.798	0.793247	0.959711	0.850372
							0.799	0.810622	0.815718	0.814279									0.799	0.813991	0.943636	0.928269									0.799	0.794054	0.960051	0.851108
							0.8	0.811466	0.816259	0.814961									0.8	0.815883	0.944178	0.929037									0.8	0.794861	0.960392	0.851844
S3 Fig B
Distance-to-hull Frequency plot top	Distance-to-hull (µm)	Rho-GFP-1D4 Frequency	STX3 Frequency	Random Frequency		CDF plot top	Distance-to-hull (µm)	Rho-GFP-1D4	STX3	Random		Distance-to-hull Frequency plot bottom	Distance-to-hull (µm)	Rho-GFP-1D4 Frequency	STX3 Frequency	Random Frequency		CDF plot bottom	Distance-to-hull (µm)	Rho-GFP-1D4	STX3	Random
	0.03	0.0720344	0.045839	0.0393362			0	0	0	0			0.03	0.101149	0.0716545	0.0544061			0	0	0	0
	0.06	0.0522434	0.0495046	0.0366318			0.001	0.00240115	0.00152797	0.00138496			0.06	0.0835249	0.0725245	0.0448276			0.001	0.00337165	0.00238848	0.00182631
	0.09	0.0587585	0.0538951	0.0356484			0.002	0.00480229	0.00305594	0.00276992			0.09	0.0494253	0.0787725	0.0471264			0.002	0.0067433	0.00477697	0.00365262
	0.12	0.0606023	0.0592927	0.0384757			0.003	0.00720344	0.0045839	0.00415489			0.12	0.0616858	0.0812243	0.0532567			0.003	0.0101149	0.00716545	0.00547893
	0.15	0.0538414	0.0708531	0.0360172			0.004	0.00960459	0.00611187	0.00553985			0.15	0.0708812	0.0795634	0.0398467			0.004	0.0134866	0.00955394	0.00730524
	0.18	0.0550707	0.0700475	0.0390904			0.005	0.0120057	0.00763984	0.00692481			0.18	0.067433	0.0759253	0.0463602			0.005	0.0168582	0.0119424	0.00913155
	0.21	0.0537185	0.0673487	0.0318377			0.006	0.0144069	0.00916781	0.00830977			0.21	0.0727969	0.0763999	0.0440613			0.006	0.0202299	0.0143309	0.0109579
	0.24	0.0456054	0.0606622	0.0340504			0.007	0.016808	0.0106958	0.00969473			0.24	0.0547893	0.0741063	0.0501916			0.007	0.0236015	0.0167194	0.0127842
	0.27	0.034788	0.0612664	0.0334358			0.008	0.0192092	0.0122237	0.0110797			0.27	0.043295	0.064062	0.040613			0.008	0.0269732	0.0191079	0.0146105
	0.3	0.0304856	0.0485781	0.0378611			0.009	0.0216103	0.0137517	0.0124647			0.3	0.0521073	0.058684	0.0375479			0.009	0.0303448	0.0214964	0.0164368
	0.33	0.028027	0.0403206	0.0307314			0.01	0.0240115	0.0152797	0.0138496			0.33	0.0532567	0.0530686	0.0463602			0.01	0.0337165	0.0238848	0.0182631
	0.36	0.0307314	0.0359301	0.0331899			0.011	0.0264126	0.0168076	0.0152346			0.36	0.0394636	0.0437362	0.0440613			0.011	0.0370881	0.0262733	0.0200894
	0.39	0.0239705	0.0330702	0.0317148			0.012	0.0288138	0.0183356	0.0166195			0.39	0.0295019	0.0396235	0.0383142			0.012	0.0404598	0.0286618	0.0219157
	0.42	0.0229871	0.0257794	0.0301168			0.013	0.0312149	0.0198636	0.0180045			0.42	0.0390805	0.0261784	0.0302682			0.013	0.0438314	0.0310503	0.023742
	0.45	0.0196681	0.0219125	0.0293792			0.014	0.0336161	0.0213916	0.0193895			0.45	0.0153257	0.0146314	0.035249			0.014	0.0472031	0.0334388	0.0255683
	0.48	0.016472	0.023564	0.0260602			0.015	0.0360172	0.0229195	0.0207744			0.48	0.0114943	0.0121797	0.035249			0.015	0.0505747	0.0358273	0.0273946
	0.51	0.0204057	0.0213083	0.0263061			0.016	0.0384184	0.0244475	0.0221594			0.51	0.0199234	0.0138406	0.0291188			0.016	0.0539464	0.0382158	0.0292209
	0.54	0.0258144	0.0184887	0.0288875			0.017	0.0408195	0.0259755	0.0235444			0.54	0.0172414	0.0146314	0.0287356			0.017	0.057318	0.0406042	0.0310473
	0.57	0.0188076	0.0144204	0.0279041			0.018	0.0432207	0.0275034	0.0249293			0.57	0.0302682	0.0102025	0.032567			0.018	0.0606897	0.0429927	0.0328736
	0.6	0.0130301	0.012648	0.0254456			0.019	0.0456218	0.0290314	0.0263143			0.6	0.0206897	0.00719709	0.0241379			0.019	0.0640613	0.0453812	0.0346999
	0.63	0.0136447	0.0125675	0.0255685			0.02	0.0480229	0.0305594	0.0276992			0.63	0.00804598	0.00593167	0.0249042			0.02	0.067433	0.0477697	0.0365262
	0.66	0.0161033	0.0106743	0.0271666			0.021	0.0504241	0.0320873	0.0290842			0.66	0.00613027	0.00395444	0.0229885			0.021	0.0708046	0.0501582	0.0383525
	0.69	0.0188076	0.0111979	0.0212661			0.022	0.0528252	0.0336153	0.0304692			0.69	0.00574713	0.00403353	0.0191571			0.022	0.0741762	0.0525467	0.0401788
	0.72	0.0149969	0.0112382	0.0220037			0.023	0.0552264	0.0351433	0.0318541			0.72	0.00268199	0.00260993	0.0187739			0.023	0.0775479	0.0549351	0.0420051
	0.75	0.0218808	0.0103923	0.0253227			0.024	0.0576275	0.0366712	0.0332391			0.75	0.00306513	0.00403353	0.0241379			0.024	0.0809195	0.0573236	0.0438314
	0.78	0.0195452	0.00890196	0.0201598			0.025	0.0600287	0.0381992	0.0346241			0.78	0.0103448	0.00205631	0.0137931			0.025	0.0842912	0.0597121	0.0456577
	0.81	0.013153	0.0109965	0.019914			0.026	0.0624298	0.0397272	0.036009			0.81	0.0114943	0.00292629	0.0180077			0.026	0.0876628	0.0621006	0.047484
	0.84	0.00995698	0.0122049	0.0169637			0.027	0.064831	0.0412551	0.037394			0.84	0.0103448	0.00158178	0.0130268			0.027	0.0910345	0.0644891	0.0493103
	0.87	0.0169637	0.0114396	0.0153657			0.028	0.0672321	0.0427831	0.0387789			0.87	0.00498084	0.00158178	0.0137931			0.028	0.0944061	0.0668776	0.0511367
	0.9	0.0190535	0.0121647	0.0141364			0.029	0.0696333	0.0443111	0.0401639			0.9	0.00229885	0.00166087	0.00689655			0.029	0.0977778	0.0692661	0.052963
	0.93	0.0138906	0.00664626	0.0138906			0.03	0.0720344	0.045839	0.0415489			0.93	0	0.000869978	0.00766284			0.03	0.101149	0.0716545	0.0547893
	0.96	0.00762139	0.00531701	0.013153			0.031	0.0737759	0.0474892	0.0428396			0.96	0.000383142	0.000474533	0.00727969			0.031	0.103934	0.074072	0.0563218
	0.99	0.00553165	0.00608233	0.0127843			0.032	0.0755173	0.0491393	0.0441303			0.99	0.000766284	0	0.00536398			0.032	0.106718	0.0764895	0.0578544
	1.02	0.00946527	0.00567953	0.0127843			0.033	0.0772588	0.0507895	0.045421			1.02	0.000383142	7.90889e-05	0.00191571			0.033	0.109502	0.078907	0.059387
	1.05	0.00823602	0.00612261	0.0114321			0.034	0.0790002	0.0524396	0.0467117									0.034	0.112286	0.0813245	0.0609195
	1.08	0.00639213	0.00487392	0.00983405			0.035	0.0807417	0.0540898	0.0480025									0.035	0.11507	0.083742	0.0624521
	1.11	0.00626921	0.00443084	0.00921942			0.036	0.0824831	0.05574	0.0492932									0.036	0.117854	0.0861594	0.0639847
	1.14	0.00553165	0.00334327	0.00897357			0.037	0.0842245	0.0573901	0.0505839									0.037	0.120639	0.0885769	0.0655172
	1.17	0.00712969	0.00310159	0.00934235			0.038	0.085966	0.0590403	0.0518746									0.038	0.123423	0.0909944	0.0670498
	1.2	0.0057775	0.0022557	0.00835894			0.039	0.0877074	0.0606904	0.0531653									0.039	0.126207	0.0934119	0.0685824
	1.23	0.0047941	0.00213486	0.00688383			0.04	0.0894489	0.0623406	0.0544561									0.04	0.128991	0.0958294	0.0701149
	1.26	0.00344192	0.00124869	0.00811309			0.041	0.0911903	0.0639907	0.0557468									0.041	0.131775	0.0982469	0.0716475
	1.29	0.00307314	0.000402804	0.00516288			0.042	0.0929318	0.0656409	0.0570375									0.042	0.134559	0.100664	0.0731801
	1.32	0.00196681	0.000241682	0.00282729			0.043	0.0946732	0.067291	0.0583282									0.043	0.137344	0.103082	0.0747126
	1.35	0.000983405	0.000644486	0.00319607			0.044	0.0964147	0.0689412	0.0596189									0.044	0.140128	0.105499	0.0762452
	1.38	0.00454825	0.000886168	0.00159803			0.045	0.0981561	0.0705913	0.0609096									0.045	0.142912	0.107917	0.0777778
	1.41	0.00417947	8.05607e-05	0.00172096			0.046	0.0998976	0.0722415	0.0622004									0.046	0.145696	0.110334	0.0793103
							0.047	0.101639	0.0738916	0.0634911									0.047	0.14848	0.112752	0.0808429
							0.048	0.10338	0.0755418	0.0647818									0.048	0.151264	0.115169	0.0823755
							0.049	0.105122	0.0771919	0.0660725									0.049	0.154049	0.117587	0.083908
							0.05	0.106863	0.0788421	0.0673632									0.05	0.156833	0.120004	0.0854406
							0.051	0.108605	0.0804922	0.068654									0.051	0.159617	0.122422	0.0869732
							0.052	0.110346	0.0821424	0.0699447									0.052	0.162401	0.124839	0.0885057
							0.053	0.112088	0.0837925	0.0712354									0.053	0.165185	0.127257	0.0900383
							0.054	0.113829	0.0854427	0.0725261									0.054	0.167969	0.129674	0.0915709
							0.055	0.115571	0.0870928	0.0738168									0.055	0.170754	0.132092	0.0931034
							0.056	0.117312	0.088743	0.0751076									0.056	0.173538	0.134509	0.094636
							0.057	0.119053	0.0903931	0.0763983									0.057	0.176322	0.136927	0.0961686
							0.058	0.120795	0.0920433	0.077689									0.058	0.179106	0.139344	0.0977011
							0.059	0.122536	0.0936934	0.0789797									0.059	0.18189	0.141762	0.0992337
							0.06	0.124278	0.0953436	0.0802704									0.06	0.184674	0.144179	0.100766
							0.061	0.126236	0.0971401	0.0814382									0.061	0.186322	0.146805	0.102618
							0.062	0.128195	0.0989366	0.082606									0.062	0.187969	0.149431	0.10447
							0.063	0.130154	0.100733	0.0837738									0.063	0.189617	0.152056	0.106322
							0.064	0.132112	0.10253	0.0849416									0.064	0.191264	0.154682	0.108174
							0.065	0.134071	0.104326	0.0861094									0.065	0.192912	0.157308	0.110026
							0.066	0.13603	0.106123	0.0872772									0.066	0.194559	0.159934	0.111877
							0.067	0.137988	0.107919	0.088445									0.067	0.196207	0.162559	0.113729
							0.068	0.139947	0.109716	0.0896128									0.068	0.197854	0.165185	0.115581
							0.069	0.141905	0.111512	0.0907806									0.069	0.199502	0.167811	0.117433
							0.07	0.143864	0.113309	0.0919484									0.07	0.201149	0.170437	0.119285
							0.071	0.145823	0.115105	0.0931162									0.071	0.202797	0.173062	0.121137
							0.072	0.147781	0.116902	0.094284									0.072	0.204444	0.175688	0.122989
							0.073	0.14974	0.118698	0.0954518									0.073	0.206092	0.178314	0.12484
							0.074	0.151698	0.120495	0.0966195									0.074	0.207739	0.18094	0.126692
							0.075	0.153657	0.122291	0.0977873									0.075	0.209387	0.183565	0.128544
							0.076	0.155616	0.124088	0.0989551									0.076	0.211034	0.186191	0.130396
							0.077	0.157574	0.125884	0.100123									0.077	0.212682	0.188817	0.132248
							0.078	0.159533	0.127681	0.101291									0.078	0.21433	0.191443	0.1341
							0.079	0.161491	0.129477	0.102459									0.079	0.215977	0.194068	0.135951
							0.08	0.16345	0.131274	0.103626									0.08	0.217625	0.196694	0.137803
							0.081	0.165409	0.13307	0.104794									0.081	0.219272	0.19932	0.139655
							0.082	0.167367	0.134867	0.105962									0.082	0.22092	0.201946	0.141507
							0.083	0.169326	0.136663	0.10713									0.083	0.222567	0.204571	0.143359
							0.084	0.171285	0.13846	0.108297									0.084	0.224215	0.207197	0.145211
							0.085	0.173243	0.140256	0.109465									0.085	0.225862	0.209823	0.147063
							0.086	0.175202	0.142053	0.110633									0.086	0.22751	0.212449	0.148914
							0.087	0.17716	0.143849	0.111801									0.087	0.229157	0.215074	0.150766
							0.088	0.179119	0.145646	0.112969									0.088	0.230805	0.2177	0.152618
							0.089	0.181078	0.147442	0.114136									0.089	0.232452	0.220326	0.15447
							0.09	0.183036	0.149239	0.115304									0.09	0.2341	0.222952	0.156322
							0.091	0.185056	0.151215	0.116521									0.091	0.236156	0.225659	0.157905
							0.092	0.187076	0.153192	0.117738									0.092	0.238212	0.228367	0.159489
							0.093	0.189096	0.155168	0.118955									0.093	0.240268	0.231074	0.161073
							0.094	0.191117	0.157144	0.120172									0.094	0.242324	0.233782	0.162656
							0.095	0.193137	0.159121	0.121389									0.095	0.244381	0.236489	0.16424
							0.096	0.195157	0.161097	0.122606									0.096	0.246437	0.239196	0.165824
							0.097	0.197177	0.163074	0.123823									0.097	0.248493	0.241904	0.167407
							0.098	0.199197	0.16505	0.12504									0.098	0.250549	0.244611	0.168991
							0.099	0.201217	0.167027	0.126257									0.099	0.252605	0.247319	0.170575
							0.1	0.203237	0.169003	0.127474									0.1	0.254662	0.250026	0.172158
							0.101	0.205257	0.170979	0.128691									0.101	0.256718	0.252734	0.173742
							0.102	0.207277	0.172956	0.129908									0.102	0.258774	0.255441	0.175326
							0.103	0.209297	0.174932	0.131125									0.103	0.26083	0.258149	0.176909
							0.104	0.211317	0.176909	0.132342									0.104	0.262886	0.260856	0.178493
							0.105	0.213337	0.178885	0.133559									0.105	0.264943	0.263564	0.180077
							0.106	0.215358	0.180861	0.134776									0.106	0.266999	0.266271	0.18166
							0.107	0.217378	0.182838	0.135993									0.107	0.269055	0.268979	0.183244
							0.108	0.219398	0.184814	0.13721									0.108	0.271111	0.271686	0.184828
							0.109	0.221418	0.186791	0.138427									0.109	0.273167	0.274394	0.186411
							0.11	0.223438	0.188767	0.139644									0.11	0.275223	0.277101	0.187995
							0.111	0.225458	0.190744	0.14086									0.111	0.27728	0.279809	0.189579
							0.112	0.227478	0.19272	0.142077									0.112	0.279336	0.282516	0.191162
							0.113	0.229498	0.194696	0.143294									0.113	0.281392	0.285224	0.192746
							0.114	0.231518	0.196673	0.144511									0.114	0.283448	0.287931	0.19433
							0.115	0.233538	0.198649	0.145728									0.115	0.285504	0.290639	0.195913
							0.116	0.235558	0.200626	0.146945									0.116	0.287561	0.293346	0.197497
							0.117	0.237578	0.202602	0.148162									0.117	0.289617	0.296053	0.19908
							0.118	0.239598	0.204579	0.149379									0.118	0.291673	0.298761	0.200664
							0.119	0.241619	0.206555	0.150596									0.119	0.293729	0.301468	0.202248
							0.12	0.243639	0.208531	0.151813									0.12	0.295785	0.304176	0.203831
							0.121	0.245433	0.210893	0.152944									0.121	0.298148	0.306828	0.205568
							0.122	0.247228	0.213255	0.154075									0.122	0.300511	0.30948	0.207305
							0.123	0.249023	0.215617	0.155206									0.123	0.302874	0.312132	0.209042
							0.124	0.250817	0.217978	0.156337									0.124	0.305236	0.314784	0.210779
							0.125	0.252612	0.22034	0.157468									0.125	0.307599	0.317436	0.212516
							0.126	0.254407	0.222702	0.158599									0.126	0.309962	0.320089	0.214253
							0.127	0.256202	0.225064	0.15973									0.127	0.312324	0.322741	0.21599
							0.128	0.257996	0.227426	0.16086									0.128	0.314687	0.325393	0.217727
							0.129	0.259791	0.229787	0.161991									0.129	0.31705	0.328045	0.219464
							0.13	0.261586	0.232149	0.163122									0.13	0.319413	0.330697	0.221201
							0.131	0.26338	0.234511	0.164253									0.131	0.321775	0.333349	0.222937
							0.132	0.265175	0.236873	0.165384									0.132	0.324138	0.336001	0.224674
							0.133	0.26697	0.239234	0.166515									0.133	0.326501	0.338653	0.226411
							0.134	0.268765	0.241596	0.167646									0.134	0.328863	0.341305	0.228148
							0.135	0.270559	0.243958	0.168777									0.135	0.331226	0.343958	0.229885
							0.136	0.272354	0.24632	0.169908									0.136	0.333589	0.34661	0.231622
							0.137	0.274149	0.248681	0.171039									0.137	0.335951	0.349262	0.233359
							0.138	0.275943	0.251043	0.17217									0.138	0.338314	0.351914	0.235096
							0.139	0.277738	0.253405	0.173301									0.139	0.340677	0.354566	0.236833
							0.14	0.279533	0.255767	0.174431									0.14	0.34304	0.357218	0.23857
							0.141	0.281328	0.258129	0.175562									0.141	0.345402	0.35987	0.240307
							0.142	0.283122	0.26049	0.176693									0.142	0.347765	0.362522	0.242043
							0.143	0.284917	0.262852	0.177824									0.143	0.350128	0.365175	0.24378
							0.144	0.286712	0.265214	0.178955									0.144	0.35249	0.367827	0.245517
							0.145	0.288506	0.267576	0.180086									0.145	0.354853	0.370479	0.247254
							0.146	0.290301	0.269937	0.181217									0.146	0.357216	0.373131	0.248991
							0.147	0.292096	0.272299	0.182348									0.147	0.359579	0.375783	0.250728
							0.148	0.293891	0.274661	0.183479									0.148	0.361941	0.378435	0.252465
							0.149	0.295685	0.277023	0.18461									0.149	0.364304	0.381087	0.254202
							0.15	0.29748	0.279385	0.185741									0.15	0.366667	0.383739	0.255939
							0.151	0.299316	0.281719	0.186888									0.151	0.368914	0.38627	0.257561
							0.152	0.301151	0.284054	0.188035									0.152	0.371162	0.388801	0.259183
							0.153	0.302987	0.286389	0.189183									0.153	0.37341	0.391332	0.260805
							0.154	0.304823	0.288724	0.19033									0.154	0.375658	0.393863	0.262427
							0.155	0.306658	0.291059	0.191477									0.155	0.377905	0.396394	0.264049
							0.156	0.308494	0.293394	0.192624									0.156	0.380153	0.398924	0.26567
							0.157	0.31033	0.295729	0.193772									0.157	0.382401	0.401455	0.267292
							0.158	0.312166	0.298064	0.194919									0.158	0.384649	0.403986	0.268914
							0.159	0.314001	0.300399	0.196066									0.159	0.386897	0.406517	0.270536
							0.16	0.315837	0.302734	0.197214									0.16	0.389144	0.409048	0.272158
							0.161	0.317673	0.305069	0.198361									0.161	0.391392	0.411579	0.27378
							0.162	0.319508	0.307404	0.199508									0.162	0.39364	0.414109	0.275402
							0.163	0.321344	0.309738	0.200656									0.163	0.395888	0.41664	0.277024
							0.164	0.32318	0.312073	0.201803									0.164	0.398135	0.419171	0.278646
							0.165	0.325015	0.314408	0.20295									0.165	0.400383	0.421702	0.280268
							0.166	0.326851	0.316743	0.204098									0.166	0.402631	0.424233	0.28189
							0.167	0.328687	0.319078	0.205245									0.167	0.404879	0.426764	0.283512
							0.168	0.330522	0.321413	0.206392									0.168	0.407126	0.429295	0.285134
							0.169	0.332358	0.323748	0.207539									0.169	0.409374	0.431825	0.286756
							0.17	0.334194	0.326083	0.208687									0.17	0.411622	0.434356	0.288378
							0.171	0.33603	0.328418	0.209834									0.171	0.41387	0.436887	0.29
							0.172	0.337865	0.330753	0.210981									0.172	0.416117	0.439418	0.291622
							0.173	0.339701	0.333088	0.212129									0.173	0.418365	0.441949	0.293244
							0.174	0.341537	0.335423	0.213276									0.174	0.420613	0.44448	0.294866
							0.175	0.343372	0.337757	0.214423									0.175	0.422861	0.44701	0.296488
							0.176	0.345208	0.340092	0.215571									0.176	0.425109	0.449541	0.29811
							0.177	0.347044	0.342427	0.216718									0.177	0.427356	0.452072	0.299732
							0.178	0.348879	0.344762	0.217865									0.178	0.429604	0.454603	0.301354
							0.179	0.350715	0.347097	0.219012									0.179	0.431852	0.457134	0.302976
							0.18	0.352551	0.349432	0.22016									0.18	0.4341	0.459665	0.304598
							0.181	0.354341	0.351677	0.221291									0.181	0.436526	0.462211	0.306117
							0.182	0.356132	0.353922	0.222422									0.182	0.438953	0.464758	0.307637
							0.183	0.357923	0.356167	0.223553									0.183	0.441379	0.467305	0.309157
							0.184	0.359713	0.358412	0.224683									0.184	0.443806	0.469851	0.310677
							0.185	0.361504	0.360657	0.225814									0.185	0.446232	0.472398	0.312197
							0.186	0.363294	0.362902	0.226945									0.186	0.448659	0.474945	0.313716
							0.187	0.365085	0.365147	0.228076									0.187	0.451086	0.477491	0.315236
							0.188	0.366876	0.367392	0.229207									0.188	0.453512	0.480038	0.316756
							0.189	0.368666	0.369637	0.230338									0.189	0.455939	0.482585	0.318276
							0.19	0.370457	0.371882	0.231469									0.19	0.458365	0.485131	0.319796
							0.191	0.372247	0.374127	0.2326									0.191	0.460792	0.487678	0.321315
							0.192	0.374038	0.376372	0.233731									0.192	0.463218	0.490225	0.322835
							0.193	0.375829	0.378617	0.234862									0.193	0.465645	0.492771	0.324355
							0.194	0.377619	0.380861	0.235993									0.194	0.468072	0.495318	0.325875
							0.195	0.37941	0.383106	0.237124									0.195	0.470498	0.497865	0.327395
							0.196	0.381201	0.385351	0.238254									0.196	0.472925	0.500411	0.328914
							0.197	0.382991	0.387596	0.239385									0.197	0.475351	0.502958	0.330434
							0.198	0.384782	0.389841	0.240516									0.198	0.477778	0.505505	0.331954
							0.199	0.386572	0.392086	0.241647									0.199	0.480204	0.508051	0.333474
							0.2	0.388363	0.394331	0.242778									0.2	0.482631	0.510598	0.334994
							0.201	0.390154	0.396576	0.243909									0.201	0.485057	0.513145	0.336513
							0.202	0.391944	0.398821	0.24504									0.202	0.487484	0.515691	0.338033
							0.203	0.393735	0.401066	0.246171									0.203	0.489911	0.518238	0.339553
							0.204	0.395526	0.403311	0.247302									0.204	0.492337	0.520785	0.341073
							0.205	0.397316	0.405556	0.248433									0.205	0.494764	0.523331	0.342593
							0.206	0.399107	0.407801	0.249564									0.206	0.49719	0.525878	0.344112
							0.207	0.400897	0.410046	0.250695									0.207	0.499617	0.528425	0.345632
							0.208	0.402688	0.412291	0.251825									0.208	0.502043	0.530971	0.347152
							0.209	0.404479	0.414536	0.252956									0.209	0.50447	0.533518	0.348672
							0.21	0.406269	0.416781	0.254087									0.21	0.506897	0.536065	0.350192
							0.211	0.407789	0.418803	0.255349									0.211	0.508723	0.538535	0.351711
							0.212	0.40931	0.420825	0.256611									0.212	0.510549	0.541005	0.353231
							0.213	0.41083	0.422847	0.257873									0.213	0.512375	0.543475	0.354751
							0.214	0.41235	0.424869	0.259135									0.214	0.514202	0.545945	0.356271
							0.215	0.41387	0.426891	0.260397									0.215	0.516028	0.548416	0.357791
							0.216	0.41539	0.428913	0.261659									0.216	0.517854	0.550886	0.35931
							0.217	0.41691	0.430935	0.262922									0.217	0.519681	0.553356	0.36083
							0.218	0.418431	0.432957	0.264184									0.218	0.521507	0.555826	0.36235
							0.219	0.419951	0.434979	0.265446									0.219	0.523333	0.558296	0.36387
							0.22	0.421471	0.437002	0.266708									0.22	0.52516	0.560767	0.36539
							0.221	0.422991	0.439024	0.26797									0.221	0.526986	0.563237	0.366909
							0.222	0.424511	0.441046	0.269232									0.222	0.528812	0.565707	0.368429
							0.223	0.426032	0.443068	0.270494									0.223	0.530639	0.568177	0.369949
							0.224	0.427552	0.44509	0.271756									0.224	0.532465	0.570647	0.371469
							0.225	0.429072	0.447112	0.273018									0.225	0.534291	0.573118	0.372989
							0.226	0.430592	0.449134	0.27428									0.226	0.536117	0.575588	0.374508
							0.227	0.432112	0.451156	0.275542									0.227	0.537944	0.578058	0.376028
							0.228	0.433632	0.453178	0.276804									0.228	0.53977	0.580528	0.377548
							0.229	0.435153	0.4552	0.278066									0.229	0.541596	0.582999	0.379068
							0.23	0.436673	0.457222	0.279328									0.23	0.543423	0.585469	0.380587
							0.231	0.438193	0.459244	0.28059									0.231	0.545249	0.587939	0.382107
							0.232	0.439713	0.461266	0.281852									0.232	0.547075	0.590409	0.383627
							0.233	0.441233	0.463288	0.283114									0.233	0.548902	0.592879	0.385147
							0.234	0.442754	0.465311	0.284376									0.234	0.550728	0.59535	0.386667
							0.235	0.444274	0.467333	0.285638									0.235	0.552554	0.59782	0.388186
							0.236	0.445794	0.469355	0.2869									0.236	0.554381	0.60029	0.389706
							0.237	0.447314	0.471377	0.288162									0.237	0.556207	0.60276	0.391226
							0.238	0.448834	0.473399	0.289424									0.238	0.558033	0.60523	0.392746
							0.239	0.450354	0.475421	0.290686									0.239	0.55986	0.607701	0.394266
							0.24	0.451875	0.477443	0.291948									0.24	0.561686	0.610171	0.395785
							0.241	0.453034	0.479485	0.293128									0.241	0.563129	0.612306	0.397216
							0.242	0.454194	0.481527	0.294309									0.242	0.564572	0.614442	0.398646
							0.243	0.455353	0.48357	0.295489									0.243	0.566015	0.616577	0.400077
							0.244	0.456513	0.485612	0.296669									0.244	0.567458	0.618712	0.401507
							0.245	0.457673	0.487654	0.297849									0.245	0.568902	0.620848	0.402937
							0.246	0.458832	0.489696	0.299029									0.246	0.570345	0.622983	0.404368
							0.247	0.459992	0.491738	0.300209									0.247	0.571788	0.625119	0.405798
							0.248	0.461151	0.493781	0.301389									0.248	0.573231	0.627254	0.407229
							0.249	0.462311	0.495823	0.302569									0.249	0.574674	0.629389	0.408659
							0.25	0.463471	0.497865	0.303749									0.25	0.576117	0.631525	0.410089
							0.251	0.46463	0.499907	0.304929									0.251	0.577561	0.63366	0.41152
							0.252	0.46579	0.50195	0.306109									0.252	0.579004	0.635796	0.41295
							0.253	0.466949	0.503992	0.307289									0.253	0.580447	0.637931	0.414381
							0.254	0.468109	0.506034	0.30847									0.254	0.58189	0.640066	0.415811
							0.255	0.469269	0.508076	0.30965									0.255	0.583333	0.642202	0.417241
							0.256	0.470428	0.510118	0.31083									0.256	0.584777	0.644337	0.418672
							0.257	0.471588	0.512161	0.31201									0.257	0.58622	0.646473	0.420102
							0.258	0.472747	0.514203	0.31319									0.258	0.587663	0.648608	0.421533
							0.259	0.473907	0.516245	0.31437									0.259	0.589106	0.650743	0.422963
							0.26	0.475067	0.518287	0.31555									0.26	0.590549	0.652879	0.424393
							0.261	0.476226	0.520329	0.31673									0.261	0.591992	0.655014	0.425824
							0.262	0.477386	0.522372	0.31791									0.262	0.593436	0.65715	0.427254
							0.263	0.478545	0.524414	0.31909									0.263	0.594879	0.659285	0.428685
							0.264	0.479705	0.526456	0.32027									0.264	0.596322	0.66142	0.430115
							0.265	0.480865	0.528498	0.321451									0.265	0.597765	0.663556	0.431545
							0.266	0.482024	0.530541	0.322631									0.266	0.599208	0.665691	0.432976
							0.267	0.483184	0.532583	0.323811									0.267	0.600651	0.667827	0.434406
							0.268	0.484343	0.534625	0.324991									0.268	0.602095	0.669962	0.435837
							0.269	0.485503	0.536667	0.326171									0.269	0.603538	0.672097	0.437267
							0.27	0.486663	0.538709	0.327351									0.27	0.604981	0.674233	0.438697
							0.271	0.487679	0.540329	0.328441									0.271	0.606718	0.676189	0.440089
							0.272	0.488695	0.541948	0.329531									0.272	0.608455	0.678145	0.441481
							0.273	0.489711	0.543567	0.330621									0.273	0.610192	0.680101	0.442874
							0.274	0.490727	0.545186	0.331711									0.274	0.611928	0.682057	0.444266
							0.275	0.491743	0.546806	0.332801									0.275	0.613665	0.684013	0.445658
							0.276	0.49276	0.548425	0.333891									0.276	0.615402	0.68597	0.44705
							0.277	0.493776	0.550044	0.334981									0.277	0.617139	0.687926	0.448442
							0.278	0.494792	0.551664	0.33607									0.278	0.618876	0.689882	0.449834
							0.279	0.495808	0.553283	0.33716									0.279	0.620613	0.691838	0.451226
							0.28	0.496824	0.554902	0.33825									0.28	0.62235	0.693794	0.452618
							0.281	0.497841	0.556521	0.33934									0.281	0.624087	0.69575	0.45401
							0.282	0.498857	0.558141	0.34043									0.282	0.625824	0.697706	0.455402
							0.283	0.499873	0.55976	0.34152									0.283	0.627561	0.699663	0.456794
							0.284	0.500889	0.561379	0.34261									0.284	0.629298	0.701619	0.458186
							0.285	0.501905	0.562998	0.3437									0.285	0.631034	0.703575	0.459579
							0.286	0.502922	0.564618	0.34479									0.286	0.632771	0.705531	0.460971
							0.287	0.503938	0.566237	0.34588									0.287	0.634508	0.707487	0.462363
							0.288	0.504954	0.567856	0.34697									0.288	0.636245	0.709443	0.463755
							0.289	0.50597	0.569476	0.34806									0.289	0.637982	0.711399	0.465147
							0.29	0.506986	0.571095	0.34915									0.29	0.639719	0.713355	0.466539
							0.291	0.508002	0.572714	0.35024									0.291	0.641456	0.715312	0.467931
							0.292	0.509019	0.574333	0.35133									0.292	0.643193	0.717268	0.469323
							0.293	0.510035	0.575953	0.35242									0.293	0.64493	0.719224	0.470715
							0.294	0.511051	0.577572	0.35351									0.294	0.646667	0.72118	0.472107
							0.295	0.512067	0.579191	0.354599									0.295	0.648404	0.723136	0.473499
							0.296	0.513083	0.58081	0.355689									0.296	0.65014	0.725092	0.474891
							0.297	0.5141	0.58243	0.356779									0.297	0.651877	0.727048	0.476284
							0.298	0.515116	0.584049	0.357869									0.298	0.653614	0.729005	0.477676
							0.299	0.516132	0.585668	0.358959									0.299	0.655351	0.730961	0.479068
							0.3	0.517148	0.587288	0.360049									0.3	0.657088	0.732917	0.48046
							0.301	0.518082	0.588632	0.361147									0.301	0.658863	0.734686	0.481788
							0.302	0.519017	0.589976	0.362245									0.302	0.660639	0.736455	0.483116
							0.303	0.519951	0.59132	0.363344									0.303	0.662414	0.738224	0.484444
							0.304	0.520885	0.592664	0.364442									0.304	0.664189	0.739993	0.485773
							0.305	0.521819	0.594008	0.36554									0.305	0.665964	0.741762	0.487101
							0.306	0.522754	0.595352	0.366638									0.306	0.667739	0.743531	0.488429
							0.307	0.523688	0.596696	0.367736									0.307	0.669515	0.745299	0.489757
							0.308	0.524622	0.59804	0.368834									0.308	0.67129	0.747068	0.491086
							0.309	0.525556	0.599384	0.369932									0.309	0.673065	0.748837	0.492414
							0.31	0.52649	0.600728	0.371031									0.31	0.67484	0.750606	0.493742
							0.311	0.527425	0.602072	0.372129									0.311	0.676616	0.752375	0.49507
							0.312	0.528359	0.603416	0.373227									0.312	0.678391	0.754144	0.496398
							0.313	0.529293	0.60476	0.374325									0.313	0.680166	0.755913	0.497727
							0.314	0.530227	0.606104	0.375423									0.314	0.681941	0.757682	0.499055
							0.315	0.531162	0.607448	0.376521									0.315	0.683716	0.759451	0.500383
							0.316	0.532096	0.608792	0.377619									0.316	0.685492	0.76122	0.501711
							0.317	0.53303	0.610136	0.378717									0.317	0.687267	0.762989	0.50304
							0.318	0.533964	0.61148	0.379816									0.318	0.689042	0.764758	0.504368
							0.319	0.534899	0.612824	0.380914									0.319	0.690817	0.766527	0.505696
							0.32	0.535833	0.614168	0.382012									0.32	0.692593	0.768296	0.507024
							0.321	0.536767	0.615512	0.38311									0.321	0.694368	0.770065	0.508352
							0.322	0.537701	0.616856	0.384208									0.322	0.696143	0.771834	0.509681
							0.323	0.538636	0.6182	0.385306									0.323	0.697918	0.773603	0.511009
							0.324	0.53957	0.619544	0.386404									0.324	0.699693	0.775372	0.512337
							0.325	0.540504	0.620888	0.387503									0.325	0.701469	0.777141	0.513665
							0.326	0.541438	0.622232	0.388601									0.326	0.703244	0.77891	0.514994
							0.327	0.542372	0.623576	0.389699									0.327	0.705019	0.780679	0.516322
							0.328	0.543307	0.62492	0.390797									0.328	0.706794	0.782448	0.51765
							0.329	0.544241	0.626264	0.391895									0.329	0.70857	0.784216	0.518978
							0.33	0.545175	0.627608	0.392993									0.33	0.710345	0.785985	0.520307
							0.331	0.5462	0.628806	0.393977									0.331	0.71166	0.787443	0.521814
							0.332	0.547224	0.630003	0.39496									0.332	0.712976	0.788901	0.523321
							0.333	0.548248	0.631201	0.395943									0.333	0.714291	0.790359	0.524828
							0.334	0.549273	0.632399	0.396927									0.334	0.715607	0.791817	0.526335
							0.335	0.550297	0.633596	0.39791									0.335	0.716922	0.793275	0.527842
							0.336	0.551321	0.634794	0.398894									0.336	0.718238	0.794733	0.529349
							0.337	0.552346	0.635992	0.399877									0.337	0.719553	0.796191	0.530856
							0.338	0.55337	0.63719	0.40086									0.338	0.720868	0.797648	0.532363
							0.339	0.554395	0.638387	0.401844									0.339	0.722184	0.799106	0.53387
							0.34	0.555419	0.639585	0.402827									0.34	0.723499	0.800564	0.535377
							0.341	0.556443	0.640783	0.403811									0.341	0.724815	0.802022	0.536884
							0.342	0.557468	0.64198	0.404794									0.342	0.72613	0.80348	0.538391
							0.343	0.558492	0.643178	0.405778									0.343	0.727446	0.804938	0.539898
							0.344	0.559516	0.644376	0.406761									0.344	0.728761	0.806396	0.541405
							0.345	0.560541	0.645573	0.407744									0.345	0.730077	0.807854	0.542912
							0.346	0.561565	0.646771	0.408728									0.346	0.731392	0.809311	0.544419
							0.347	0.56259	0.647969	0.409711									0.347	0.732708	0.810769	0.545926
							0.348	0.563614	0.649166	0.410695									0.348	0.734023	0.812227	0.547433
							0.349	0.564638	0.650364	0.411678									0.349	0.735338	0.813685	0.54894
							0.35	0.565663	0.651562	0.412661									0.35	0.736654	0.815143	0.550447
							0.351	0.566687	0.652759	0.413645									0.351	0.737969	0.816601	0.551954
							0.352	0.567712	0.653957	0.414628									0.352	0.739285	0.818059	0.553461
							0.353	0.568736	0.655155	0.415612									0.353	0.7406	0.819517	0.554968
							0.354	0.56976	0.656352	0.416595									0.354	0.741916	0.820974	0.556475
							0.355	0.570785	0.65755	0.417578									0.355	0.743231	0.822432	0.557982
							0.356	0.571809	0.658748	0.418562									0.356	0.744547	0.82389	0.559489
							0.357	0.572833	0.659945	0.419545									0.357	0.745862	0.825348	0.560996
							0.358	0.573858	0.661143	0.420529									0.358	0.747178	0.826806	0.562503
							0.359	0.574882	0.662341	0.421512									0.359	0.748493	0.828264	0.56401
							0.36	0.575907	0.663538	0.422495									0.36	0.749808	0.829722	0.565517
							0.361	0.576706	0.664641	0.42363									0.361	0.750792	0.831042	0.566794
							0.362	0.577505	0.665743	0.424765									0.362	0.751775	0.832363	0.568072
							0.363	0.578304	0.666845	0.4259									0.363	0.752759	0.833684	0.569349
							0.364	0.579103	0.667948	0.427035									0.364	0.753742	0.835005	0.570626
							0.365	0.579902	0.66905	0.42817									0.365	0.754725	0.836326	0.571903
							0.366	0.580701	0.670152	0.429305									0.366	0.755709	0.837646	0.57318
							0.367	0.5815	0.671255	0.43044									0.367	0.756692	0.838967	0.574457
							0.368	0.582299	0.672357	0.431575									0.368	0.757676	0.840288	0.575734
							0.369	0.583098	0.673459	0.432711									0.369	0.758659	0.841609	0.577011
							0.37	0.583897	0.674562	0.433846									0.37	0.759642	0.842929	0.578289
							0.371	0.584696	0.675664	0.434981									0.371	0.760626	0.84425	0.579566
							0.372	0.585495	0.676766	0.436116									0.372	0.761609	0.845571	0.580843
							0.373	0.586294	0.677869	0.437251									0.373	0.762593	0.846892	0.58212
							0.374	0.587093	0.678971	0.438386									0.374	0.763576	0.848213	0.583397
							0.375	0.587892	0.680073	0.439521									0.375	0.764559	0.849533	0.584674
							0.376	0.588691	0.681176	0.440656									0.376	0.765543	0.850854	0.585951
							0.377	0.58949	0.682278	0.441791									0.377	0.766526	0.852175	0.587229
							0.378	0.590289	0.68338	0.442926									0.378	0.76751	0.853496	0.588506
							0.379	0.591088	0.684483	0.444061									0.379	0.768493	0.854817	0.589783
							0.38	0.591887	0.685585	0.445196									0.38	0.769476	0.856137	0.59106
							0.381	0.592686	0.686687	0.446331									0.381	0.77046	0.857458	0.592337
							0.382	0.593485	0.68779	0.447466									0.382	0.771443	0.858779	0.593614
							0.383	0.594284	0.688892	0.448601									0.383	0.772427	0.8601	0.594891
							0.384	0.595083	0.689994	0.449736									0.384	0.77341	0.86142	0.596169
							0.385	0.595882	0.691097	0.450871									0.385	0.774393	0.862741	0.597446
							0.386	0.596681	0.692199	0.452006									0.386	0.775377	0.864062	0.598723
							0.387	0.59748	0.693301	0.453141									0.387	0.77636	0.865383	0.6
							0.388	0.598279	0.694404	0.454276									0.388	0.777344	0.866704	0.601277
							0.389	0.599078	0.695506	0.455411									0.389	0.778327	0.868024	0.602554
							0.39	0.599877	0.696608	0.456546									0.39	0.77931	0.869345	0.603831
							0.391	0.600643	0.697468	0.457492									0.391	0.780613	0.870218	0.60484
							0.392	0.60141	0.698327	0.458439									0.392	0.781916	0.87109	0.605849
							0.393	0.602176	0.699186	0.459385									0.393	0.783218	0.871963	0.606858
							0.394	0.602942	0.700046	0.460332									0.394	0.784521	0.872836	0.607867
							0.395	0.603708	0.700905	0.461278									0.395	0.785824	0.873708	0.608876
							0.396	0.604474	0.701764	0.462225									0.396	0.787126	0.874581	0.609885
							0.397	0.605241	0.702624	0.463171									0.397	0.788429	0.875453	0.610894
							0.398	0.606007	0.703483	0.464118									0.398	0.789732	0.876326	0.611903
							0.399	0.606773	0.704342	0.465065									0.399	0.791034	0.877199	0.612912
							0.4	0.607539	0.705202	0.466011									0.4	0.792337	0.878071	0.613921
							0.401	0.608306	0.706061	0.466958									0.401	0.79364	0.878944	0.61493
							0.402	0.609072	0.70692	0.467904									0.402	0.794943	0.879817	0.615939
							0.403	0.609838	0.707779	0.468851									0.403	0.796245	0.880689	0.616948
							0.404	0.610604	0.708639	0.469797									0.404	0.797548	0.881562	0.617957
							0.405	0.611371	0.709498	0.470744									0.405	0.798851	0.882434	0.618966
							0.406	0.612137	0.710357	0.47169									0.406	0.800153	0.883307	0.619974
							0.407	0.612903	0.711217	0.472637									0.407	0.801456	0.88418	0.620983
							0.408	0.613669	0.712076	0.473583									0.408	0.802759	0.885052	0.621992
							0.409	0.614436	0.712935	0.47453									0.409	0.804061	0.885925	0.623001
							0.41	0.615202	0.713795	0.475476									0.41	0.805364	0.886797	0.62401
							0.411	0.615968	0.714654	0.476423									0.411	0.806667	0.88767	0.625019
							0.412	0.616734	0.715513	0.477369									0.412	0.807969	0.888543	0.626028
							0.413	0.617501	0.716373	0.478316									0.413	0.809272	0.889415	0.627037
							0.414	0.618267	0.717232	0.479262									0.414	0.810575	0.890288	0.628046
							0.415	0.619033	0.718091	0.480209									0.415	0.811877	0.89116	0.629055
							0.416	0.619799	0.718951	0.481156									0.416	0.81318	0.892033	0.630064
							0.417	0.620565	0.71981	0.482102									0.417	0.814483	0.892906	0.631073
							0.418	0.621332	0.720669	0.483049									0.418	0.815785	0.893778	0.632082
							0.419	0.622098	0.721529	0.483995									0.419	0.817088	0.894651	0.633091
							0.42	0.622864	0.722388	0.484942									0.42	0.818391	0.895524	0.6341
							0.421	0.62352	0.723118	0.485855									0.421	0.818902	0.896011	0.63516
							0.422	0.624175	0.723849	0.486769									0.422	0.819413	0.896499	0.63622
							0.423	0.624831	0.724579	0.487683									0.423	0.819923	0.896987	0.63728
							0.424	0.625487	0.725309	0.488597									0.424	0.820434	0.897474	0.63834
							0.425	0.626142	0.72604	0.48951									0.425	0.820945	0.897962	0.6394
							0.426	0.626798	0.72677	0.490424									0.426	0.821456	0.89845	0.64046
							0.427	0.627453	0.727501	0.491338									0.427	0.821967	0.898938	0.64152
							0.428	0.628109	0.728231	0.492252									0.428	0.822478	0.899425	0.64258
							0.429	0.628765	0.728962	0.493165									0.429	0.822989	0.899913	0.64364
							0.43	0.62942	0.729692	0.494079									0.43	0.823499	0.900401	0.6447
							0.431	0.630076	0.730422	0.494993									0.431	0.82401	0.900888	0.64576
							0.432	0.630731	0.731153	0.495907									0.432	0.824521	0.901376	0.64682
							0.433	0.631387	0.731883	0.49682									0.433	0.825032	0.901864	0.64788
							0.434	0.632043	0.732614	0.497734									0.434	0.825543	0.902352	0.64894
							0.435	0.632698	0.733344	0.498648									0.435	0.826054	0.902839	0.65
							0.436	0.633354	0.734074	0.499562									0.436	0.826564	0.903327	0.65106
							0.437	0.634009	0.734805	0.500475									0.437	0.827075	0.903815	0.65212
							0.438	0.634665	0.735535	0.501389									0.438	0.827586	0.904302	0.65318
							0.439	0.635321	0.736266	0.502303									0.439	0.828097	0.90479	0.65424
							0.44	0.635976	0.736996	0.503217									0.44	0.828608	0.905278	0.6553
							0.441	0.636632	0.737727	0.50413									0.441	0.829119	0.905766	0.65636
							0.442	0.637287	0.738457	0.505044									0.442	0.82963	0.906253	0.65742
							0.443	0.637943	0.739187	0.505958									0.443	0.83014	0.906741	0.65848
							0.444	0.638599	0.739918	0.506872									0.444	0.830651	0.907229	0.65954
							0.445	0.639254	0.740648	0.507785									0.445	0.831162	0.907716	0.6606
							0.446	0.63991	0.741379	0.508699									0.446	0.831673	0.908204	0.66166
							0.447	0.640565	0.742109	0.509613									0.447	0.832184	0.908692	0.66272
							0.448	0.641221	0.742839	0.510527									0.448	0.832695	0.90918	0.66378
							0.449	0.641877	0.74357	0.51144									0.449	0.833206	0.909667	0.66484
							0.45	0.642532	0.7443	0.512354									0.45	0.833716	0.910155	0.6659
							0.451	0.643081	0.745086	0.513346									0.451	0.8341	0.910561	0.666986
							0.452	0.64363	0.745871	0.514337									0.452	0.834483	0.910967	0.668072
							0.453	0.644179	0.746657	0.515329									0.453	0.834866	0.911373	0.669157
							0.454	0.644729	0.747442	0.51632									0.454	0.835249	0.911779	0.670243
							0.455	0.645278	0.748228	0.517312									0.455	0.835632	0.912185	0.671328
							0.456	0.645827	0.749013	0.518304									0.456	0.836015	0.912591	0.672414
							0.457	0.646376	0.749799	0.519295									0.457	0.836398	0.912997	0.673499
							0.458	0.646925	0.750584	0.520287									0.458	0.836782	0.913403	0.674585
							0.459	0.647474	0.75137	0.521278									0.459	0.837165	0.913809	0.67567
							0.46	0.648023	0.752155	0.52227									0.46	0.837548	0.914215	0.676756
							0.461	0.648572	0.75294	0.523262									0.461	0.837931	0.914621	0.677842
							0.462	0.649121	0.753726	0.524253									0.462	0.838314	0.915027	0.678927
							0.463	0.64967	0.754511	0.525245									0.463	0.838697	0.915433	0.680013
							0.464	0.650219	0.755297	0.526236									0.464	0.83908	0.915839	0.681098
							0.465	0.650768	0.756082	0.527228									0.465	0.839464	0.916245	0.682184
							0.466	0.651317	0.756868	0.52822									0.466	0.839847	0.916651	0.683269
							0.467	0.651866	0.757653	0.529211									0.467	0.84023	0.917057	0.684355
							0.468	0.652415	0.758439	0.530203									0.468	0.840613	0.917463	0.685441
							0.469	0.652965	0.759224	0.531194									0.469	0.840996	0.917869	0.686526
							0.47	0.653514	0.76001	0.532186									0.47	0.841379	0.918275	0.687612
							0.471	0.654063	0.760795	0.533178									0.471	0.841762	0.918681	0.688697
							0.472	0.654612	0.761581	0.534169									0.472	0.842146	0.919087	0.689783
							0.473	0.655161	0.762366	0.535161									0.473	0.842529	0.919493	0.690868
							0.474	0.65571	0.763152	0.536152									0.474	0.842912	0.919899	0.691954
							0.475	0.656259	0.763937	0.537144									0.475	0.843295	0.920305	0.69304
							0.476	0.656808	0.764722	0.538136									0.476	0.843678	0.920711	0.694125
							0.477	0.657357	0.765508	0.539127									0.477	0.844061	0.921117	0.695211
							0.478	0.657906	0.766293	0.540119									0.478	0.844444	0.921523	0.696296
							0.479	0.658455	0.767079	0.54111									0.479	0.844828	0.921929	0.697382
							0.48	0.659004	0.767864	0.542102									0.48	0.845211	0.922335	0.698467
							0.481	0.659684	0.768575	0.543049									0.481	0.845875	0.922796	0.699451
							0.482	0.660365	0.769285	0.543995									0.482	0.846539	0.923257	0.700434
							0.483	0.661045	0.769995	0.544942									0.483	0.847203	0.923719	0.701418
							0.484	0.661725	0.770705	0.545888									0.484	0.847867	0.92418	0.702401
							0.485	0.662405	0.771416	0.546835									0.485	0.848531	0.924641	0.703384
							0.486	0.663085	0.772126	0.547781									0.486	0.849195	0.925103	0.704368
							0.487	0.663766	0.772836	0.548728									0.487	0.84986	0.925564	0.705351
							0.488	0.664446	0.773547	0.549674									0.488	0.850524	0.926026	0.706335
							0.489	0.665126	0.774257	0.550621									0.489	0.851188	0.926487	0.707318
							0.49	0.665806	0.774967	0.551567									0.49	0.851852	0.926948	0.708301
							0.491	0.666486	0.775677	0.552514									0.491	0.852516	0.92741	0.709285
							0.492	0.667167	0.776388	0.55346									0.492	0.85318	0.927871	0.710268
							0.493	0.667847	0.777098	0.554407									0.493	0.853844	0.928332	0.711252
							0.494	0.668527	0.777808	0.555353									0.494	0.854508	0.928794	0.712235
							0.495	0.669207	0.778518	0.5563									0.495	0.855172	0.929255	0.713218
							0.496	0.669887	0.779229	0.557246									0.496	0.855837	0.929716	0.714202
							0.497	0.670568	0.779939	0.558193									0.497	0.856501	0.930178	0.715185
							0.498	0.671248	0.780649	0.55914									0.498	0.857165	0.930639	0.716169
							0.499	0.671928	0.78136	0.560086									0.499	0.857829	0.9311	0.717152
							0.5	0.672608	0.78207	0.561033									0.5	0.858493	0.931562	0.718135
							0.501	0.673288	0.78278	0.561979									0.501	0.859157	0.932023	0.719119
							0.502	0.673968	0.78349	0.562926									0.502	0.859821	0.932484	0.720102
							0.503	0.674649	0.784201	0.563872									0.503	0.860485	0.932946	0.721086
							0.504	0.675329	0.784911	0.564819									0.504	0.861149	0.933407	0.722069
							0.505	0.676009	0.785621	0.565765									0.505	0.861814	0.933869	0.723052
							0.506	0.676689	0.786332	0.566712									0.506	0.862478	0.93433	0.724036
							0.507	0.677369	0.787042	0.567658									0.507	0.863142	0.934791	0.725019
							0.508	0.67805	0.787752	0.568605									0.508	0.863806	0.935253	0.726003
							0.509	0.67873	0.788462	0.569551									0.509	0.86447	0.935714	0.726986
							0.51	0.67941	0.789173	0.570498									0.51	0.865134	0.936175	0.727969
							0.511	0.68027	0.789789	0.571264									0.511	0.865709	0.936663	0.728863
							0.512	0.681131	0.790405	0.57203									0.512	0.866284	0.937151	0.729757
							0.513	0.681991	0.791022	0.572797									0.513	0.866858	0.937638	0.730651
							0.514	0.682852	0.791638	0.573563									0.514	0.867433	0.938126	0.731545
							0.515	0.683712	0.792254	0.574329									0.515	0.868008	0.938614	0.732439
							0.516	0.684573	0.79287	0.575095									0.516	0.868582	0.939102	0.733333
							0.517	0.685433	0.793487	0.575862									0.517	0.869157	0.939589	0.734227
							0.518	0.686294	0.794103	0.576628									0.518	0.869732	0.940077	0.735121
							0.519	0.687154	0.794719	0.577394									0.519	0.870307	0.940565	0.736015
							0.52	0.688015	0.795336	0.57816									0.52	0.870881	0.941052	0.736909
							0.521	0.688875	0.795952	0.578926									0.521	0.871456	0.94154	0.737803
							0.522	0.689736	0.796568	0.579693									0.522	0.872031	0.942028	0.738697
							0.523	0.690596	0.797184	0.580459									0.523	0.872605	0.942516	0.739591
							0.524	0.691457	0.797801	0.581225									0.524	0.87318	0.943003	0.740485
							0.525	0.692317	0.798417	0.581991									0.525	0.873755	0.943491	0.741379
							0.526	0.693178	0.799033	0.582758									0.526	0.87433	0.943979	0.742273
							0.527	0.694038	0.79965	0.583524									0.527	0.874904	0.944466	0.743167
							0.528	0.694899	0.800266	0.58429									0.528	0.875479	0.944954	0.744061
							0.529	0.695759	0.800882	0.585056									0.529	0.876054	0.945442	0.744955
							0.53	0.69662	0.801498	0.585823									0.53	0.876628	0.94593	0.745849
							0.531	0.69748	0.802115	0.586589									0.531	0.877203	0.946417	0.746743
							0.532	0.698341	0.802731	0.587355									0.532	0.877778	0.946905	0.747637
							0.533	0.699201	0.803347	0.588121									0.533	0.878352	0.947393	0.748531
							0.534	0.700061	0.803964	0.588888									0.534	0.878927	0.94788	0.749425
							0.535	0.700922	0.80458	0.589654									0.535	0.879502	0.948368	0.750319
							0.536	0.701782	0.805196	0.59042									0.536	0.880077	0.948856	0.751213
							0.537	0.702643	0.805812	0.591186									0.537	0.880651	0.949344	0.752107
							0.538	0.703503	0.806429	0.591952									0.538	0.881226	0.949831	0.753001
							0.539	0.704364	0.807045	0.592719									0.539	0.881801	0.950319	0.753895
							0.54	0.705224	0.807661	0.593485									0.54	0.882375	0.950807	0.754789
							0.541	0.705851	0.808142	0.594472									0.541	0.883384	0.951147	0.755977
							0.542	0.706478	0.808623	0.59546									0.542	0.884393	0.951487	0.757165
							0.543	0.707105	0.809103	0.596447									0.543	0.885402	0.951827	0.758352
							0.544	0.707732	0.809584	0.597435									0.544	0.886411	0.952167	0.75954
							0.545	0.708359	0.810065	0.598422									0.545	0.88742	0.952507	0.760728
							0.546	0.708986	0.810545	0.59941									0.546	0.888429	0.952847	0.761916
							0.547	0.709613	0.811026	0.600397									0.547	0.889438	0.953187	0.763103
							0.548	0.71024	0.811507	0.601385									0.548	0.890447	0.953527	0.764291
							0.549	0.710867	0.811987	0.602372									0.549	0.891456	0.953867	0.765479
							0.55	0.711494	0.812468	0.60336									0.55	0.892465	0.954208	0.766667
							0.551	0.71212	0.812949	0.604347									0.551	0.893474	0.954548	0.767854
							0.552	0.712747	0.813429	0.605335									0.552	0.894483	0.954888	0.769042
							0.553	0.713374	0.81391	0.606322									0.553	0.895492	0.955228	0.77023
							0.554	0.714001	0.814391	0.60731									0.554	0.896501	0.955568	0.771418
							0.555	0.714628	0.814872	0.608297									0.555	0.89751	0.955908	0.772605
							0.556	0.715255	0.815352	0.609285									0.556	0.898519	0.956248	0.773793
							0.557	0.715882	0.815833	0.610272									0.557	0.899527	0.956588	0.774981
							0.558	0.716509	0.816314	0.61126									0.558	0.900536	0.956928	0.776169
							0.559	0.717136	0.816794	0.612247									0.559	0.901545	0.957268	0.777356
							0.56	0.717763	0.817275	0.613235									0.56	0.902554	0.957608	0.778544
							0.561	0.71839	0.817756	0.614222									0.561	0.903563	0.957948	0.779732
							0.562	0.719017	0.818236	0.61521									0.562	0.904572	0.958289	0.78092
							0.563	0.719644	0.818717	0.616198									0.563	0.905581	0.958629	0.782107
							0.564	0.72027	0.819198	0.617185									0.564	0.90659	0.958969	0.783295
							0.565	0.720897	0.819678	0.618173									0.565	0.907599	0.959309	0.784483
							0.566	0.721524	0.820159	0.61916									0.566	0.908608	0.959649	0.78567
							0.567	0.722151	0.82064	0.620148									0.567	0.909617	0.959989	0.786858
							0.568	0.722778	0.82112	0.621135									0.568	0.910626	0.960329	0.788046
							0.569	0.723405	0.821601	0.622123									0.569	0.911635	0.960669	0.789234
							0.57	0.724032	0.822082	0.62311									0.57	0.912644	0.961009	0.790421
							0.571	0.724466	0.822503	0.62404									0.571	0.913333	0.961249	0.791252
							0.572	0.724901	0.822925	0.62497									0.572	0.914023	0.961489	0.792082
							0.573	0.725335	0.823346	0.6259									0.573	0.914713	0.961729	0.792912
							0.574	0.725769	0.823768	0.626831									0.574	0.915402	0.961969	0.793742
							0.575	0.726204	0.82419	0.627761									0.575	0.916092	0.962209	0.794572
							0.576	0.726638	0.824611	0.628691									0.576	0.916782	0.962449	0.795402
							0.577	0.727072	0.825033	0.629621									0.577	0.917471	0.962688	0.796232
							0.578	0.727507	0.825454	0.630551									0.578	0.918161	0.962928	0.797063
							0.579	0.727941	0.825876	0.631481									0.579	0.918851	0.963168	0.797893
							0.58	0.728375	0.826298	0.632411									0.58	0.91954	0.963408	0.798723
							0.581	0.72881	0.826719	0.633342									0.581	0.92023	0.963648	0.799553
							0.582	0.729244	0.827141	0.634272									0.582	0.92092	0.963888	0.800383
							0.583	0.729678	0.827563	0.635202									0.583	0.921609	0.964128	0.801213
							0.584	0.730113	0.827984	0.636132									0.584	0.922299	0.964368	0.802043
							0.585	0.730547	0.828406	0.637062									0.585	0.922989	0.964608	0.802874
							0.586	0.730981	0.828827	0.637992									0.586	0.923678	0.964848	0.803704
							0.587	0.731416	0.829249	0.638922									0.587	0.924368	0.965088	0.804534
							0.588	0.73185	0.829671	0.639852									0.588	0.925057	0.965327	0.805364
							0.589	0.732284	0.830092	0.640783									0.589	0.925747	0.965567	0.806194
							0.59	0.732719	0.830514	0.641713									0.59	0.926437	0.965807	0.807024
							0.591	0.733153	0.830935	0.642643									0.591	0.927126	0.966047	0.807854
							0.592	0.733587	0.831357	0.643573									0.592	0.927816	0.966287	0.808685
							0.593	0.734022	0.831779	0.644503									0.593	0.928506	0.966527	0.809515
							0.594	0.734456	0.8322	0.645433									0.594	0.929195	0.966767	0.810345
							0.595	0.73489	0.832622	0.646363									0.595	0.929885	0.967007	0.811175
							0.596	0.735325	0.833043	0.647294									0.596	0.930575	0.967247	0.812005
							0.597	0.735759	0.833465	0.648224									0.597	0.931264	0.967487	0.812835
							0.598	0.736193	0.833887	0.649154									0.598	0.931954	0.967726	0.813665
							0.599	0.736628	0.834308	0.650084									0.599	0.932644	0.967966	0.814496
							0.6	0.737062	0.83473	0.651014									0.6	0.933333	0.968206	0.815326
							0.601	0.737517	0.835149	0.651809									0.601	0.933602	0.968404	0.816015
							0.602	0.737972	0.835568	0.652604									0.602	0.93387	0.968602	0.816705
							0.603	0.738427	0.835986	0.653399									0.603	0.934138	0.968799	0.817395
							0.604	0.738881	0.836405	0.654194									0.604	0.934406	0.968997	0.818084
							0.605	0.739336	0.836824	0.654989									0.605	0.934674	0.969195	0.818774
							0.606	0.739791	0.837243	0.655784									0.606	0.934943	0.969393	0.819464
							0.607	0.740246	0.837662	0.656579									0.607	0.935211	0.96959	0.820153
							0.608	0.740701	0.838081	0.657373									0.608	0.935479	0.969788	0.820843
							0.609	0.741156	0.8385	0.658168									0.609	0.935747	0.969986	0.821533
							0.61	0.74161	0.838919	0.658963									0.61	0.936015	0.970183	0.822222
							0.611	0.742065	0.839338	0.659758									0.611	0.936284	0.970381	0.822912
							0.612	0.74252	0.839757	0.660553									0.612	0.936552	0.970579	0.823602
							0.613	0.742975	0.840176	0.661348									0.613	0.93682	0.970777	0.824291
							0.614	0.74343	0.840595	0.662143									0.614	0.937088	0.970974	0.824981
							0.615	0.743884	0.841013	0.662938									0.615	0.937356	0.971172	0.82567
							0.616	0.744339	0.841432	0.663733									0.616	0.937625	0.97137	0.82636
							0.617	0.744794	0.841851	0.664528									0.617	0.937893	0.971568	0.82705
							0.618	0.745249	0.84227	0.665323									0.618	0.938161	0.971765	0.827739
							0.619	0.745704	0.842689	0.666118									0.619	0.938429	0.971963	0.828429
							0.62	0.746159	0.843108	0.666913									0.62	0.938697	0.972161	0.829119
							0.621	0.746613	0.843527	0.667707									0.621	0.938966	0.972358	0.829808
							0.622	0.747068	0.843946	0.668502									0.622	0.939234	0.972556	0.830498
							0.623	0.747523	0.844365	0.669297									0.623	0.939502	0.972754	0.831188
							0.624	0.747978	0.844784	0.670092									0.624	0.93977	0.972952	0.831877
							0.625	0.748433	0.845203	0.670887									0.625	0.940038	0.973149	0.832567
							0.626	0.748888	0.845622	0.671682									0.626	0.940307	0.973347	0.833257
							0.627	0.749342	0.84604	0.672477									0.627	0.940575	0.973545	0.833946
							0.628	0.749797	0.846459	0.673272									0.628	0.940843	0.973742	0.834636
							0.629	0.750252	0.846878	0.674067									0.629	0.941111	0.97394	0.835326
							0.63	0.750707	0.847297	0.674862									0.63	0.941379	0.974138	0.836015
							0.631	0.751244	0.847653	0.675616									0.631	0.941584	0.97427	0.836705
							0.632	0.75178	0.848009	0.67637									0.632	0.941788	0.974402	0.837395
							0.633	0.752317	0.848365	0.677124									0.633	0.941992	0.974533	0.838084
							0.634	0.752854	0.84872	0.677877									0.634	0.942197	0.974665	0.838774
							0.635	0.753391	0.849076	0.678631									0.635	0.942401	0.974797	0.839464
							0.636	0.753927	0.849432	0.679385									0.636	0.942605	0.974929	0.840153
							0.637	0.754464	0.849788	0.680139									0.637	0.94281	0.975061	0.840843
							0.638	0.755001	0.850144	0.680893									0.638	0.943014	0.975192	0.841533
							0.639	0.755538	0.850499	0.681647									0.639	0.943218	0.975324	0.842222
							0.64	0.756075	0.850855	0.682401									0.64	0.943423	0.975456	0.842912
							0.641	0.756611	0.851211	0.683155									0.641	0.943627	0.975588	0.843602
							0.642	0.757148	0.851567	0.683909									0.642	0.943831	0.97572	0.844291
							0.643	0.757685	0.851923	0.684663									0.643	0.944036	0.975852	0.844981
							0.644	0.758222	0.852279	0.685417									0.644	0.94424	0.975983	0.84567
							0.645	0.758758	0.852634	0.686171									0.645	0.944444	0.976115	0.84636
							0.646	0.759295	0.85299	0.686925									0.646	0.944649	0.976247	0.84705
							0.647	0.759832	0.853346	0.687679									0.647	0.944853	0.976379	0.847739
							0.648	0.760369	0.853702	0.688433									0.648	0.945057	0.976511	0.848429
							0.649	0.760906	0.854058	0.689187									0.649	0.945262	0.976642	0.849119
							0.65	0.761442	0.854413	0.689941									0.65	0.945466	0.976774	0.849808
							0.651	0.761979	0.854769	0.690695									0.651	0.94567	0.976906	0.850498
							0.652	0.762516	0.855125	0.691448									0.652	0.945875	0.977038	0.851188
							0.653	0.763053	0.855481	0.692202									0.653	0.946079	0.97717	0.851877
							0.654	0.763589	0.855837	0.692956									0.654	0.946284	0.977301	0.852567
							0.655	0.764126	0.856192	0.69371									0.655	0.946488	0.977433	0.853257
							0.656	0.764663	0.856548	0.694464									0.656	0.946692	0.977565	0.853946
							0.657	0.7652	0.856904	0.695218									0.657	0.946897	0.977697	0.854636
							0.658	0.765737	0.85726	0.695972									0.658	0.947101	0.977829	0.855326
							0.659	0.766273	0.857616	0.696726									0.659	0.947305	0.977961	0.856015
							0.66	0.76681	0.857971	0.69748									0.66	0.94751	0.978092	0.856705
							0.661	0.767437	0.858345	0.698197									0.661	0.947701	0.978227	0.857305
							0.662	0.768064	0.858718	0.698914									0.662	0.947893	0.978361	0.857905
							0.663	0.768691	0.859091	0.699631									0.663	0.948084	0.978496	0.858506
							0.664	0.769318	0.859465	0.700348									0.664	0.948276	0.97863	0.859106
							0.665	0.769945	0.859838	0.701065									0.665	0.948467	0.978765	0.859706
							0.666	0.770572	0.860211	0.701782									0.666	0.948659	0.978899	0.860307
							0.667	0.771199	0.860584	0.702499									0.667	0.948851	0.979034	0.860907
							0.668	0.771825	0.860958	0.703217									0.668	0.949042	0.979168	0.861507
							0.669	0.772452	0.861331	0.703934									0.669	0.949234	0.979302	0.862107
							0.67	0.773079	0.861704	0.704651									0.67	0.949425	0.979437	0.862708
							0.671	0.773706	0.862077	0.705368									0.671	0.949617	0.979571	0.863308
							0.672	0.774333	0.862451	0.706085									0.672	0.949808	0.979706	0.863908
							0.673	0.77496	0.862824	0.706802									0.673	0.95	0.97984	0.864508
							0.674	0.775587	0.863197	0.707519									0.674	0.950192	0.979975	0.865109
							0.675	0.776214	0.86357	0.708236									0.675	0.950383	0.980109	0.865709
							0.676	0.776841	0.863944	0.708953									0.676	0.950575	0.980244	0.866309
							0.677	0.777468	0.864317	0.70967									0.677	0.950766	0.980378	0.866909
							0.678	0.778095	0.86469	0.710387									0.678	0.950958	0.980512	0.86751
							0.679	0.778722	0.865064	0.711104									0.679	0.951149	0.980647	0.86811
							0.68	0.779348	0.865437	0.711821									0.68	0.951341	0.980781	0.86871
							0.681	0.779975	0.86581	0.712538									0.681	0.951533	0.980916	0.86931
							0.682	0.780602	0.866183	0.713255									0.682	0.951724	0.98105	0.869911
							0.683	0.781229	0.866557	0.713973									0.683	0.951916	0.981185	0.870511
							0.684	0.781856	0.86693	0.71469									0.684	0.952107	0.981319	0.871111
							0.685	0.782483	0.867303	0.715407									0.685	0.952299	0.981454	0.871711
							0.686	0.78311	0.867676	0.716124									0.686	0.95249	0.981588	0.872312
							0.687	0.783737	0.86805	0.716841									0.687	0.952682	0.981723	0.872912
							0.688	0.784364	0.868423	0.717558									0.688	0.952874	0.981857	0.873512
							0.689	0.784991	0.868796	0.718275									0.689	0.953065	0.981991	0.874112
							0.69	0.785618	0.869169	0.718992									0.69	0.953257	0.982126	0.874713
							0.691	0.786118	0.869544	0.719803									0.691	0.953346	0.982213	0.875428
							0.692	0.786617	0.869919	0.720615									0.692	0.953436	0.9823	0.876143
							0.693	0.787117	0.870293	0.721426									0.693	0.953525	0.982387	0.876858
							0.694	0.787617	0.870668	0.722237									0.694	0.953614	0.982474	0.877573
							0.695	0.788117	0.871042	0.723049									0.695	0.953704	0.982561	0.878289
							0.696	0.788617	0.871417	0.72386									0.696	0.953793	0.982648	0.879004
							0.697	0.789117	0.871792	0.724671									0.697	0.953883	0.982735	0.879719
							0.698	0.789617	0.872166	0.725482									0.698	0.953972	0.982822	0.880434
							0.699	0.790117	0.872541	0.726294									0.699	0.954061	0.982909	0.881149
							0.7	0.790617	0.872915	0.727105									0.7	0.954151	0.982996	0.881865
							0.701	0.791117	0.87329	0.727916									0.701	0.95424	0.983083	0.88258
							0.702	0.791616	0.873665	0.728728									0.702	0.95433	0.98317	0.883295
							0.703	0.792116	0.874039	0.729539									0.703	0.954419	0.983257	0.88401
							0.704	0.792616	0.874414	0.73035									0.704	0.954508	0.983344	0.884725
							0.705	0.793116	0.874789	0.731162									0.705	0.954598	0.983431	0.885441
							0.706	0.793616	0.875163	0.731973									0.706	0.954687	0.983518	0.886156
							0.707	0.794116	0.875538	0.732784									0.707	0.954777	0.983605	0.886871
							0.708	0.794616	0.875912	0.733596									0.708	0.954866	0.983692	0.887586
							0.709	0.795116	0.876287	0.734407									0.709	0.954955	0.983779	0.888301
							0.71	0.795616	0.876662	0.735218									0.71	0.955045	0.983866	0.889017
							0.711	0.796116	0.877036	0.73603									0.711	0.955134	0.983953	0.889732
							0.712	0.796615	0.877411	0.736841									0.712	0.955223	0.98404	0.890447
							0.713	0.797115	0.877785	0.737652									0.713	0.955313	0.984127	0.891162
							0.714	0.797615	0.87816	0.738463									0.714	0.955402	0.984214	0.891877
							0.715	0.798115	0.878535	0.739275									0.715	0.955492	0.984301	0.892593
							0.716	0.798615	0.878909	0.740086									0.716	0.955581	0.984388	0.893308
							0.717	0.799115	0.879284	0.740897									0.717	0.95567	0.984475	0.894023
							0.718	0.799615	0.879658	0.741709									0.718	0.95576	0.984562	0.894738
							0.719	0.800115	0.880033	0.74252									0.719	0.955849	0.984649	0.895453
							0.72	0.800615	0.880408	0.743331									0.72	0.955939	0.984736	0.896169
							0.721	0.801344	0.880754	0.74411									0.721	0.956041	0.98487	0.896845
							0.722	0.802073	0.8811	0.744888									0.722	0.956143	0.985005	0.897522
							0.723	0.802803	0.881447	0.745667									0.723	0.956245	0.985139	0.898199
							0.724	0.803532	0.881793	0.746445									0.724	0.956347	0.985274	0.898876
							0.725	0.804261	0.88214	0.747224									0.725	0.95645	0.985408	0.899553
							0.726	0.804991	0.882486	0.748002									0.726	0.956552	0.985543	0.90023
							0.727	0.80572	0.882833	0.748781									0.727	0.956654	0.985677	0.900907
							0.728	0.806449	0.883179	0.74956									0.728	0.956756	0.985811	0.901584
							0.729	0.807179	0.883525	0.750338									0.729	0.956858	0.985946	0.902261
							0.73	0.807908	0.883872	0.751117									0.73	0.95696	0.98608	0.902937
							0.731	0.808638	0.884218	0.751895									0.731	0.957063	0.986215	0.903614
							0.732	0.809367	0.884565	0.752674									0.732	0.957165	0.986349	0.904291
							0.733	0.810096	0.884911	0.753452									0.733	0.957267	0.986484	0.904968
							0.734	0.810826	0.885257	0.754231									0.734	0.957369	0.986618	0.905645
							0.735	0.811555	0.885604	0.755009									0.735	0.957471	0.986753	0.906322
							0.736	0.812284	0.88595	0.755788									0.736	0.957573	0.986887	0.906999
							0.737	0.813014	0.886297	0.756566									0.737	0.957676	0.987022	0.907676
							0.738	0.813743	0.886643	0.757345									0.738	0.957778	0.987156	0.908352
							0.739	0.814472	0.886989	0.758123									0.739	0.95788	0.98729	0.909029
							0.74	0.815202	0.887336	0.758902									0.74	0.957982	0.987425	0.909706
							0.741	0.815931	0.887682	0.75968									0.741	0.958084	0.987559	0.910383
							0.742	0.816661	0.888029	0.760459									0.742	0.958186	0.987694	0.91106
							0.743	0.81739	0.888375	0.761237									0.743	0.958289	0.987828	0.911737
							0.744	0.818119	0.888722	0.762016									0.744	0.958391	0.987963	0.912414
							0.745	0.818849	0.889068	0.762795									0.745	0.958493	0.988097	0.913091
							0.746	0.819578	0.889414	0.763573									0.746	0.958595	0.988232	0.913768
							0.747	0.820307	0.889761	0.764352									0.747	0.958697	0.988366	0.914444
							0.748	0.821037	0.890107	0.76513									0.748	0.958799	0.9885	0.915121
							0.749	0.821766	0.890454	0.765909									0.749	0.958902	0.988635	0.915798
							0.75	0.822495	0.8908	0.766687									0.75	0.959004	0.988769	0.916475
							0.751	0.823147	0.891097	0.767408									0.751	0.959349	0.988838	0.917126
							0.752	0.823798	0.891393	0.768129									0.752	0.959693	0.988906	0.917778
							0.753	0.82445	0.89169	0.768851									0.753	0.960038	0.988975	0.918429
							0.754	0.825101	0.891987	0.769572									0.754	0.960383	0.989044	0.91908
							0.755	0.825753	0.892284	0.770293									0.755	0.960728	0.989112	0.919732
							0.756	0.826404	0.89258	0.771014									0.756	0.961073	0.989181	0.920383
							0.757	0.827056	0.892877	0.771735									0.757	0.961418	0.989249	0.921034
							0.758	0.827707	0.893174	0.772456									0.758	0.961762	0.989318	0.921686
							0.759	0.828359	0.893471	0.773178									0.759	0.962107	0.989386	0.922337
							0.76	0.82901	0.893767	0.773899									0.76	0.962452	0.989455	0.922989
							0.761	0.829662	0.894064	0.77462									0.761	0.962797	0.989523	0.92364
							0.762	0.830313	0.894361	0.775341									0.762	0.963142	0.989592	0.924291
							0.763	0.830965	0.894657	0.776062									0.763	0.963487	0.98966	0.924943
							0.764	0.831616	0.894954	0.776783									0.764	0.963831	0.989729	0.925594
							0.765	0.832268	0.895251	0.777505									0.765	0.964176	0.989798	0.926245
							0.766	0.832919	0.895548	0.778226									0.766	0.964521	0.989866	0.926897
							0.767	0.833571	0.895844	0.778947									0.767	0.964866	0.989935	0.927548
							0.768	0.834222	0.896141	0.779668									0.768	0.965211	0.990003	0.928199
							0.769	0.834874	0.896438	0.780389									0.769	0.965556	0.990072	0.928851
							0.77	0.835526	0.896735	0.78111									0.77	0.9659	0.99014	0.929502
							0.771	0.836177	0.897031	0.781832									0.771	0.966245	0.990209	0.930153
							0.772	0.836829	0.897328	0.782553									0.772	0.96659	0.990277	0.930805
							0.773	0.83748	0.897625	0.783274									0.773	0.966935	0.990346	0.931456
							0.774	0.838132	0.897922	0.783995									0.774	0.96728	0.990414	0.932107
							0.775	0.838783	0.898218	0.784716									0.775	0.967625	0.990483	0.932759
							0.776	0.839435	0.898515	0.785437									0.776	0.967969	0.990552	0.93341
							0.777	0.840086	0.898812	0.786159									0.777	0.968314	0.99062	0.934061
							0.778	0.840738	0.899108	0.78688									0.778	0.968659	0.990689	0.934713
							0.779	0.841389	0.899405	0.787601									0.779	0.969004	0.990757	0.935364
							0.78	0.842041	0.899702	0.788322									0.78	0.969349	0.990826	0.936015
							0.781	0.842479	0.900068	0.788969									0.781	0.969732	0.990923	0.936603
							0.782	0.842917	0.900435	0.789617									0.782	0.970115	0.991021	0.93719
							0.783	0.843356	0.900802	0.790264									0.783	0.970498	0.991118	0.937778
							0.784	0.843794	0.901168	0.790912									0.784	0.970881	0.991216	0.938365
							0.785	0.844233	0.901535	0.791559									0.785	0.971264	0.991313	0.938953
							0.786	0.844671	0.901901	0.792207									0.786	0.971648	0.991411	0.93954
							0.787	0.84511	0.902268	0.792854									0.787	0.972031	0.991508	0.940128
							0.788	0.845548	0.902634	0.793501									0.788	0.972414	0.991606	0.940715
							0.789	0.845986	0.903001	0.794149									0.789	0.972797	0.991704	0.941303
							0.79	0.846425	0.903367	0.794796									0.79	0.97318	0.991801	0.94189
							0.791	0.846863	0.903734	0.795444									0.791	0.973563	0.991899	0.942478
							0.792	0.847302	0.904101	0.796091									0.792	0.973946	0.991996	0.943065
							0.793	0.84774	0.904467	0.796738									0.793	0.97433	0.992094	0.943653
							0.794	0.848179	0.904834	0.797386									0.794	0.974713	0.992191	0.94424
							0.795	0.848617	0.9052	0.798033									0.795	0.975096	0.992289	0.944828
							0.796	0.849056	0.905567	0.798681									0.796	0.975479	0.992386	0.945415
							0.797	0.849494	0.905933	0.799328									0.797	0.975862	0.992484	0.946003
							0.798	0.849932	0.9063	0.799975									0.798	0.976245	0.992581	0.94659
							0.799	0.850371	0.906666	0.800623									0.799	0.976628	0.992679	0.947178
							0.8	0.850809	0.907033	0.80127									0.8	0.977011	0.992777	0.947765
S3C Fig
Distance-to-hull Frequency plot i	Distance-to-hull (µm)	Rho-C-1D4 Frequency	STX3 Frequency	Random Frequency		CDF plot i	Distance-to-hull (µm)	Rho-C-1D4	STX3	Random		Distance-to-hull Frequency plot ii	Distance-to-hull (µm)	Rho-C-1D4 Frequency	STX3 Frequency	Random Frequency		CDF plot ii	Distance-to-hull (µm)	Rho-C-1D4	STX3	Random		Distance-to-hull Frequency plot iii	Distance-to-hull (µm)	Rho-C-1D4 Frequency	STX3 Frequency	Random Frequency		CDF plot iii	Distance-to-hull (µm)	Rho-C-1D4	STX3	Random
	0.03	0.0972112	0.105803	0.047012			0	0	0	0			0.03	0.0343209	0.108174	0.038285			0	0	0	0			0.03	0.0234375	0.0535814	0.0329861			0	0	0	0
	0.06	0.0844622	0.0935772	0.0422311			0.001	0.00313413	0.00335632	0.0010093			0.06	0.0234717	0.0980063	0.0367202			0.001	0.00110926	0.00351708	0.00126921			0.06	0.0494792	0.0576473	0.0286458			0.001	0.00072338	0.00160769	0.00115741
	0.09	0.0581673	0.0804184	0.0294821			0.002	0.00626826	0.00671264	0.00201859			0.09	0.0219069	0.0898613	0.0375548			0.002	0.00221851	0.00703417	0.00253842			0.09	0.0607639	0.0595668	0.0407986			0.002	0.00144676	0.00321539	0.00231481
	0.12	0.0406375	0.0670598	0.0350598			0.003	0.00940239	0.010069	0.00302789			0.12	0.0234717	0.0801991	0.0376591			0.003	0.00332777	0.0105513	0.00380764			0.12	0.0373264	0.0641768	0.0295139			0.003	0.00217014	0.00482308	0.00347222
	0.15	0.0350598	0.0533014	0.038247			0.004	0.0125365	0.0134253	0.00403718			0.15	0.0298352	0.0717879	0.0397455			0.004	0.00443703	0.0140683	0.00507685			0.15	0.0373264	0.0618945	0.0355903			0.004	0.00289352	0.00643078	0.00462963
	0.18	0.0231076	0.0446565	0.0318725			0.005	0.0156707	0.0167816	0.00504648			0.18	0.0303568	0.0594905	0.0407887			0.005	0.00554628	0.0175854	0.00634606			0.18	0.046875	0.057481	0.0373264			0.005	0.0036169	0.00803847	0.00578704
	0.21	0.0207171	0.037794	0.0366534			0.006	0.0188048	0.0201379	0.00605578			0.21	0.0331734	0.0487104	0.0375548			0.006	0.00665554	0.0211025	0.00761527			0.21	0.0399306	0.0542162	0.0338542			0.006	0.00434028	0.00964617	0.00694444
	0.24	0.0358566	0.0345126	0.0366534			0.007	0.0219389	0.0234942	0.00706507			0.24	0.0345295	0.0420826	0.0348425			0.007	0.0077648	0.0246196	0.00888448			0.24	0.0512153	0.0524327	0.0321181			0.007	0.00506366	0.0112539	0.00810185
	0.27	0.0278884	0.0299987	0.0390438			0.008	0.025073	0.0268506	0.00807437			0.27	0.0375548	0.0384626	0.0364073			0.008	0.00887405	0.0281367	0.0101537			0.27	0.0425347	0.0476262	0.03125			0.008	0.00578704	0.0128616	0.00925926
	0.3	0.0318725	0.0290826	0.0262948			0.009	0.0282072	0.0302069	0.00908367			0.3	0.0371375	0.0335915	0.0366159			0.009	0.00998331	0.0316538	0.0114229			0.3	0.0416667	0.0436209	0.0295139			0.009	0.00651042	0.0144692	0.0104167
	0.33	0.0231076	0.026584	0.0270916			0.01	0.0313413	0.0335632	0.010093			0.33	0.0346338	0.0316218	0.0354684			0.01	0.0110926	0.0351708	0.0126921			0.33	0.0381944	0.0377262	0.0347222			0.01	0.0072338	0.0160769	0.0115741
	0.36	0.0247012	0.0257179	0.0318725			0.011	0.0344754	0.0369195	0.0111023			0.36	0.0421448	0.0284809	0.0360943			0.011	0.0122018	0.0386879	0.0139613			0.36	0.0243056	0.0327081	0.0295139			0.011	0.00795718	0.0176846	0.0127315
	0.39	0.0262948	0.0225198	0.0390438			0.012	0.0376096	0.0402758	0.0121116			0.39	0.0488212	0.0242221	0.0360943			0.012	0.0133111	0.042205	0.0152305			0.39	0.0190972	0.0279621	0.0329861			0.012	0.00868056	0.0192923	0.0138889
	0.42	0.025498	0.0227863	0.0318725			0.013	0.0407437	0.0436322	0.0131208			0.42	0.0533069	0.0240092	0.0337993			0.013	0.0144203	0.0457221	0.0164998			0.42	0.015625	0.0256496	0.0234375			0.013	0.00940394	0.0209	0.0150463
	0.45	0.0302789	0.0213039	0.0278884			0.014	0.0438778	0.0469885	0.0141301			0.45	0.0461089	0.0223322	0.0352598			0.014	0.0155296	0.0492392	0.017769			0.45	0.0164931	0.0210547	0.0269097			0.014	0.0101273	0.0225077	0.0162037
	0.48	0.0366534	0.0214371	0.0294821			0.015	0.047012	0.0503448	0.0151394			0.48	0.0465262	0.0227847	0.0331734			0.015	0.0166388	0.0527563	0.0190382			0.48	0.0147569	0.0192107	0.03125			0.015	0.0108507	0.0241154	0.0173611
	0.51	0.0278884	0.0202379	0.0270916			0.016	0.0501461	0.0537011	0.0161487			0.51	0.0447528	0.021028	0.0334863			0.016	0.0177481	0.0562733	0.0203074			0.51	0.0190972	0.0163238	0.0217014			0.016	0.0115741	0.0257231	0.0185185
	0.54	0.0270916	0.0192884	0.0310757			0.017	0.0532802	0.0570574	0.017158			0.54	0.0392239	0.0186058	0.0297309			0.017	0.0188574	0.0597904	0.0215766			0.54	0.0138889	0.0156134	0.0347222			0.017	0.0122975	0.0273308	0.0196759
	0.57	0.0278884	0.0199214	0.0270916			0.018	0.0564143	0.0604138	0.0181673			0.57	0.0411016	0.0162102	0.0327561			0.018	0.0199666	0.0633075	0.0228458			0.57	0.0277778	0.0152507	0.03125			0.018	0.0130208	0.0289385	0.0208333
	0.6	0.025498	0.0199547	0.0350598			0.019	0.0595485	0.0637701	0.0191766			0.6	0.0463175	0.0136016	0.0325475			0.019	0.0210759	0.0668246	0.024115			0.6	0.0590278	0.0153111	0.0251736			0.019	0.0137442	0.0305462	0.0219907
	0.63	0.0326693	0.0186555	0.0286853			0.02	0.0626826	0.0671264	0.0201859			0.63	0.0511162	0.0160505	0.0316086			0.02	0.0221851	0.0703417	0.0253842			0.63	0.0373264	0.0167773	0.0347222			0.02	0.0144676	0.0321539	0.0231481
	0.66	0.0223108	0.0192218	0.025498			0.021	0.0658167	0.0704827	0.0211952			0.66	0.048091	0.0159972	0.0278531			0.021	0.0232944	0.0738588	0.0266535			0.66	0.03125	0.0168377	0.0321181			0.021	0.015191	0.0337616	0.0243056
	0.69	0.0207171	0.0182724	0.0199203			0.022	0.0689509	0.073839	0.0222045			0.69	0.0393282	0.0151455	0.0286877			0.022	0.0244036	0.0773759	0.0279227			0.69	0.0295139	0.0148728	0.0260417			0.022	0.0159144	0.0353693	0.025463
	0.72	0.0183267	0.0198381	0.0278884			0.023	0.072085	0.0771953	0.0232138			0.72	0.0277488	0.013788	0.0269142			0.023	0.0255129	0.0808929	0.0291919			0.72	0.0355903	0.0150844	0.0321181			0.023	0.0166377	0.036977	0.0266204
	0.75	0.0191235	0.0167566	0.0294821			0.024	0.0752191	0.0805517	0.0242231			0.75	0.0249322	0.0126434	0.0274358			0.024	0.0266222	0.08441	0.0304611			0.75	0.0182292	0.0154018	0.0190972			0.024	0.0173611	0.0385847	0.0277778
	0.78	0.0175299	0.0169398	0.0270916			0.025	0.0783533	0.083908	0.0252324			0.78	0.0195076	0.00976869	0.0273315			0.025	0.0277314	0.0879271	0.0317303			0.78	0.0112847	0.0146612	0.0243056			0.025	0.0180845	0.0401924	0.0289352
	0.81	0.0159363	0.0170897	0.0239044			0.026	0.0814874	0.0872643	0.0262417			0.81	0.0137701	0.00891693	0.0240976			0.026	0.0288407	0.0914442	0.0329995			0.81	0.00434028	0.0120464	0.0243056			0.026	0.0188079	0.0418001	0.0300926
	0.84	0.0119522	0.0144247	0.0175299			0.027	0.0846215	0.0906206	0.027251			0.84	0.00907574	0.00604222	0.0227415			0.027	0.0299499	0.0949613	0.0342687			0.84	0.0138889	0.00940131	0.0138889			0.027	0.0195312	0.0434077	0.03125
	0.87	0.0167331	0.0121927	0.0175299			0.028	0.0877556	0.0939769	0.0282603			0.87	0.00615481	0.00292795	0.0195076			0.028	0.0310592	0.0984784	0.0355379			0.87	0.00520833	0.00802588	0.0225694			0.028	0.0202546	0.0450154	0.0324074
	0.9	0.0231076	0.0106436	0.0199203			0.029	0.0908898	0.0973333	0.0292696			0.9	0.00563322	0.00258192	0.0165867			0.029	0.0321684	0.101995	0.0368071			0.9	0.00260417	0.00832817	0.0138889			0.029	0.020978	0.0466231	0.0335648
	0.93	0.0239044	0.0091112	0.0159363			0.03	0.0940239	0.10069	0.0302789			0.93	0.0038598	0.00162368	0.014396			0.03	0.0332777	0.105513	0.0380764			0.93	0.00347222	0.00870604	0.00868056			0.03	0.0217014	0.0482308	0.0347222
	0.96	0.012749	0.00752882	0.0167331			0.031	0.0968393	0.103777	0.0317663			0.96	0.00187774	0.000798531	0.00980597			0.031	0.034067	0.108786	0.0394881			0.96	0.00954861	0.00749686	0.015625			0.031	0.023235	0.0499947	0.0359375
	0.99	0.00876494	0.00641282	0.0111554			0.032	0.0996547	0.106865	0.0332537			0.99	0.000208638	0.000399265	0.0066764			0.032	0.0348564	0.112059	0.0408999			0.99	0.00607639	0.00742129	0.015625			0.032	0.0247685	0.0517586	0.0371528
	1.02	0.00717131	0.00418082	0.0111554			0.033	0.10247	0.109952	0.034741									0.033	0.0356457	0.115332	0.0423117			1.02	0.0078125	0.00760267	0.0173611			0.033	0.0263021	0.0535225	0.0383681
	1.05	0.00796813	0.00318142	0.00478088			0.034	0.105286	0.11304	0.0362284									0.034	0.0364351	0.118605	0.0437235			1.05	0.0078125	0.0073306	0.00868056			0.034	0.0278356	0.0552863	0.0395833
	1.08	0.00318725	0.00244853	0.00557769			0.035	0.108101	0.116128	0.0377158									0.035	0.0372244	0.121878	0.0451353			1.08	0.0147569	0.00890253	0.00954861			0.035	0.0293692	0.0570502	0.0407986
	1.11	0.00478088	0.00233193	0.00796813			0.036	0.110916	0.119215	0.0392032									0.036	0.0380138	0.125151	0.046547			1.11	0.0173611	0.00705854	0.00607639			0.036	0.0309028	0.0588141	0.0420139
	1.14	0.00318725	0.00219868	0.0103586			0.037	0.113732	0.122303	0.0406906									0.037	0.0388031	0.128424	0.0479588			1.14	0.0121528	0.00710388	0.00607639			0.037	0.0324363	0.060578	0.0432292
							0.038	0.116547	0.12539	0.042178									0.038	0.0395925	0.131697	0.0493706			1.17	0.0078125	0.00760267	0.00954861			0.038	0.0339699	0.0623419	0.0444444
							0.039	0.119363	0.128478	0.0436653									0.039	0.0403818	0.13497	0.0507824			1.2	0.0078125	0.00713411	0.0112847			0.039	0.0355035	0.0641057	0.0456597
							0.04	0.122178	0.131566	0.0451527									0.04	0.0411712	0.138243	0.0521942			1.23	0.00173611	0.00572845	0.00260417			0.04	0.037037	0.0658696	0.046875
							0.041	0.124993	0.134653	0.0466401									0.041	0.0419605	0.141516	0.053606			1.26	0.00347222	0.00302293	0.00520833			0.041	0.0385706	0.0676335	0.0480903
							0.042	0.127809	0.137741	0.0481275									0.042	0.0427498	0.14479	0.0550177			1.29	0.00868056	0.00140566	0.00520833			0.042	0.0401042	0.0693974	0.0493056
							0.043	0.130624	0.140828	0.0496149									0.043	0.0435392	0.148063	0.0564295			1.32	0.00173611	0.000755732	0.00260417			0.043	0.0416377	0.0711613	0.0505208
							0.044	0.13344	0.143916	0.0511023									0.044	0.0443285	0.151336	0.0578413			1.35	0.00607639	0.000801076	0.00520833			0.044	0.0431713	0.0729251	0.0517361
							0.045	0.136255	0.147003	0.0525896									0.045	0.0451179	0.154609	0.0592531			1.38	0.015625	0.000801076	0.00260417			0.045	0.0447049	0.074689	0.0529514
							0.046	0.13907	0.150091	0.054077									0.046	0.0459072	0.157882	0.0606649									0.046	0.0462384	0.0764529	0.0541667
							0.047	0.141886	0.153179	0.0555644									0.047	0.0466966	0.161155	0.0620766									0.047	0.047772	0.0782168	0.0553819
							0.048	0.144701	0.156266	0.0570518									0.048	0.0474859	0.164428	0.0634884									0.048	0.0493056	0.0799807	0.0565972
							0.049	0.147517	0.159354	0.0585392									0.049	0.0482753	0.167701	0.0649002									0.049	0.0508391	0.0817445	0.0578125
							0.05	0.150332	0.162441	0.0600266									0.05	0.0490646	0.170974	0.066312									0.05	0.0523727	0.0835084	0.0590278
							0.051	0.153147	0.165529	0.0615139									0.051	0.049854	0.174247	0.0677238									0.051	0.0539063	0.0852723	0.0602431
							0.052	0.155963	0.168617	0.0630013									0.052	0.0506433	0.17752	0.0691355									0.052	0.0554398	0.0870362	0.0614583
							0.053	0.158778	0.171704	0.0644887									0.053	0.0514326	0.180794	0.0705473									0.053	0.0569734	0.0888	0.0626736
							0.054	0.161594	0.174792	0.0659761									0.054	0.052222	0.184067	0.0719591									0.054	0.0585069	0.0905639	0.0638889
							0.055	0.164409	0.177879	0.0674635									0.055	0.0530113	0.18734	0.0733709									0.055	0.0600405	0.0923278	0.0651042
							0.056	0.167224	0.180967	0.0689509									0.056	0.0538007	0.190613	0.0747827									0.056	0.0615741	0.0940917	0.0663194
							0.057	0.17004	0.184055	0.0704382									0.057	0.05459	0.193886	0.0761945									0.057	0.0631076	0.0958556	0.0675347
							0.058	0.172855	0.187142	0.0719256									0.058	0.0553794	0.197159	0.0776062									0.058	0.0646412	0.0976194	0.06875
							0.059	0.175671	0.19023	0.073413									0.059	0.0561687	0.200432	0.079018									0.059	0.0661748	0.0993833	0.0699653
							0.06	0.178486	0.193317	0.0749004									0.06	0.0569581	0.203705	0.0804298									0.06	0.0677083	0.101147	0.0711806
							0.061	0.180452	0.196019	0.0762284									0.061	0.0577057	0.206713	0.0817929									0.061	0.0693866	0.103013	0.0724537
							0.062	0.182417	0.198721	0.0775564									0.062	0.0584533	0.209721	0.083156									0.062	0.0710648	0.104879	0.0737269
							0.063	0.184382	0.201422	0.0788845									0.063	0.0592009	0.212729	0.0845191									0.063	0.0727431	0.106744	0.075
							0.064	0.186348	0.204124	0.0802125									0.064	0.0599485	0.215736	0.0858822									0.064	0.0744213	0.10861	0.0762731
							0.065	0.188313	0.206826	0.0815405									0.065	0.0606962	0.218744	0.0872453									0.065	0.0760995	0.110475	0.0775463
							0.066	0.190279	0.209528	0.0828685									0.066	0.0614438	0.221752	0.0886084									0.066	0.0777778	0.112341	0.0788194
							0.067	0.192244	0.212229	0.0841965									0.067	0.0621914	0.22476	0.0899715									0.067	0.079456	0.114207	0.0800926
							0.068	0.19421	0.214931	0.0855246									0.068	0.062939	0.227768	0.0913346									0.068	0.0811343	0.116072	0.0813657
							0.069	0.196175	0.217633	0.0868526									0.069	0.0636866	0.230775	0.0926977									0.069	0.0828125	0.117938	0.0826389
							0.07	0.198141	0.220334	0.0881806									0.07	0.0644342	0.233783	0.0940608									0.07	0.0844907	0.119804	0.083912
							0.071	0.200106	0.223036	0.0895086									0.071	0.0651819	0.236791	0.0954239									0.071	0.086169	0.121669	0.0851852
							0.072	0.202072	0.225738	0.0908367									0.072	0.0659295	0.239799	0.096787									0.072	0.0878472	0.123535	0.0864583
							0.073	0.204037	0.22844	0.0921647									0.073	0.0666771	0.242807	0.0981501									0.073	0.0895255	0.125401	0.0877315
							0.074	0.206003	0.231141	0.0934927									0.074	0.0674247	0.245814	0.0995132									0.074	0.0912037	0.127266	0.0890046
							0.075	0.207968	0.233843	0.0948207									0.075	0.0681723	0.248822	0.100876									0.075	0.0928819	0.129132	0.0902778
							0.076	0.209934	0.236545	0.0961487									0.076	0.06892	0.25183	0.102239									0.076	0.0945602	0.130998	0.0915509
							0.077	0.211899	0.239246	0.0974768									0.077	0.0696676	0.254838	0.103602									0.077	0.0962384	0.132863	0.0928241
							0.078	0.213865	0.241948	0.0988048									0.078	0.0704152	0.257846	0.104966									0.078	0.0979167	0.134729	0.0940972
							0.079	0.21583	0.24465	0.100133									0.079	0.0711628	0.260853	0.106329									0.079	0.0995949	0.136595	0.0953704
							0.08	0.217795	0.247352	0.101461									0.08	0.0719104	0.263861	0.107692									0.08	0.101273	0.13846	0.0966435
							0.081	0.219761	0.250053	0.102789									0.081	0.072658	0.266869	0.109055									0.081	0.102951	0.140326	0.0979167
							0.082	0.221726	0.252755	0.104117									0.082	0.0734057	0.269877	0.110418									0.082	0.10463	0.142192	0.0991898
							0.083	0.223692	0.255457	0.105445									0.083	0.0741533	0.272885	0.111781									0.083	0.106308	0.144057	0.100463
							0.084	0.225657	0.258158	0.106773									0.084	0.0749009	0.275892	0.113144									0.084	0.107986	0.145923	0.101736
							0.085	0.227623	0.26086	0.108101									0.085	0.0756485	0.2789	0.114507									0.085	0.109664	0.147788	0.103009
							0.086	0.229588	0.263562	0.109429									0.086	0.0763961	0.281908	0.11587									0.086	0.111343	0.149654	0.104282
							0.087	0.231554	0.266264	0.110757									0.087	0.0771438	0.284916	0.117233									0.087	0.113021	0.15152	0.105556
							0.088	0.233519	0.268965	0.112085									0.088	0.0778914	0.287924	0.118597									0.088	0.114699	0.153385	0.106829
							0.089	0.235485	0.271667	0.113413									0.089	0.078639	0.290931	0.11996									0.089	0.116377	0.155251	0.108102
							0.09	0.23745	0.274369	0.114741									0.09	0.0793866	0.293939	0.121323									0.09	0.118056	0.157117	0.109375
							0.091	0.238831	0.276635	0.115724									0.091	0.0801551	0.296616	0.122536									0.091	0.119242	0.159169	0.110301
							0.092	0.240212	0.278902	0.116707									0.092	0.0809236	0.299293	0.12375									0.092	0.120428	0.161222	0.111227
							0.093	0.241594	0.281168	0.117689									0.093	0.0816921	0.30197	0.124963									0.093	0.121615	0.163274	0.112153
							0.094	0.242975	0.283434	0.118672									0.094	0.0824605	0.304647	0.126177									0.094	0.122801	0.165327	0.113079
							0.095	0.244356	0.285701	0.119655									0.095	0.083229	0.307323	0.127391									0.095	0.123987	0.16738	0.114005
							0.096	0.245737	0.287967	0.120637									0.096	0.0839975	0.31	0.128604									0.096	0.125174	0.169432	0.114931
							0.097	0.247118	0.290234	0.12162									0.097	0.084766	0.312677	0.129818									0.097	0.12636	0.171485	0.115856
							0.098	0.248499	0.2925	0.122603									0.098	0.0855345	0.315354	0.131031									0.098	0.127546	0.173537	0.116782
							0.099	0.24988	0.294766	0.123586									0.099	0.0863029	0.318031	0.132245									0.099	0.128733	0.17559	0.117708
							0.1	0.251262	0.297033	0.124568									0.1	0.0870714	0.320708	0.133459									0.1	0.129919	0.177642	0.118634
							0.101	0.252643	0.299299	0.125551									0.101	0.0878399	0.323385	0.134672									0.101	0.131105	0.179695	0.11956
							0.102	0.254024	0.301566	0.126534									0.102	0.0886084	0.326061	0.135886									0.102	0.132292	0.181748	0.120486
							0.103	0.255405	0.303832	0.127517									0.103	0.0893769	0.328738	0.137099									0.103	0.133478	0.1838	0.121412
							0.104	0.256786	0.306099	0.128499									0.104	0.0901454	0.331415	0.138313									0.104	0.134664	0.185853	0.122338
							0.105	0.258167	0.308365	0.129482									0.105	0.0909138	0.334092	0.139526									0.105	0.135851	0.187905	0.123264
							0.106	0.259548	0.310631	0.130465									0.106	0.0916823	0.336769	0.14074									0.106	0.137037	0.189958	0.12419
							0.107	0.26093	0.312898	0.131448									0.107	0.0924508	0.339446	0.141954									0.107	0.138223	0.19201	0.125116
							0.108	0.262311	0.315164	0.13243									0.108	0.0932193	0.342122	0.143167									0.108	0.13941	0.194063	0.126042
							0.109	0.263692	0.317431	0.133413									0.109	0.0939878	0.344799	0.144381									0.109	0.140596	0.196116	0.126968
							0.11	0.265073	0.319697	0.134396									0.11	0.0947562	0.347476	0.145594									0.11	0.141782	0.198168	0.127894
							0.111	0.266454	0.321963	0.135378									0.111	0.0955247	0.350153	0.146808									0.111	0.142969	0.200221	0.128819
							0.112	0.267835	0.32423	0.136361									0.112	0.0962932	0.35283	0.148021									0.112	0.144155	0.202273	0.129745
							0.113	0.269216	0.326496	0.137344									0.113	0.0970617	0.355507	0.149235									0.113	0.145341	0.204326	0.130671
							0.114	0.270598	0.328763	0.138327									0.114	0.0978302	0.358184	0.150449									0.114	0.146528	0.206378	0.131597
							0.115	0.271979	0.331029	0.139309									0.115	0.0985987	0.36086	0.151662									0.115	0.147714	0.208431	0.132523
							0.116	0.27336	0.333296	0.140292									0.116	0.0993671	0.363537	0.152876									0.116	0.1489	0.210484	0.133449
							0.117	0.274741	0.335562	0.141275									0.117	0.100136	0.366214	0.154089									0.117	0.150087	0.212536	0.134375
							0.118	0.276122	0.337828	0.142258									0.118	0.100904	0.368891	0.155303									0.118	0.151273	0.214589	0.135301
							0.119	0.277503	0.340095	0.14324									0.119	0.101673	0.371568	0.156516									0.119	0.152459	0.216641	0.136227
							0.12	0.278884	0.342361	0.144223									0.12	0.102441	0.374245	0.15773									0.12	0.153646	0.218694	0.137153
							0.121	0.280027	0.344135	0.145046									0.121	0.103443	0.376642	0.159024									0.121	0.154948	0.220712	0.13831
							0.122	0.281169	0.345908	0.14587									0.122	0.104444	0.379039	0.160317									0.122	0.15625	0.22273	0.139468
							0.123	0.282311	0.347681	0.146693									0.123	0.105445	0.381437	0.161611									0.123	0.157552	0.224749	0.140625
							0.124	0.283453	0.349455	0.147517									0.124	0.106447	0.383834	0.162904									0.124	0.158854	0.226767	0.141782
							0.125	0.284595	0.351228	0.14834									0.125	0.107448	0.386232	0.164198									0.125	0.160156	0.228785	0.14294
							0.126	0.285737	0.353002	0.149163									0.126	0.10845	0.388629	0.165491									0.126	0.161458	0.230804	0.144097
							0.127	0.286879	0.354775	0.149987									0.127	0.109451	0.391026	0.166785									0.127	0.16276	0.232822	0.145255
							0.128	0.288021	0.356548	0.15081									0.128	0.110453	0.393424	0.168078									0.128	0.164063	0.23484	0.146412
							0.129	0.289163	0.358322	0.151633									0.129	0.111454	0.395821	0.169372									0.129	0.165365	0.236859	0.147569
							0.13	0.290305	0.360095	0.152457									0.13	0.112456	0.398218	0.170666									0.13	0.166667	0.238877	0.148727
							0.131	0.291448	0.361868	0.15328									0.131	0.113457	0.400616	0.171959									0.131	0.167969	0.240895	0.149884
							0.132	0.29259	0.363642	0.154104									0.132	0.114459	0.403013	0.173253									0.132	0.169271	0.242913	0.151042
							0.133	0.293732	0.365415	0.154927									0.133	0.11546	0.40541	0.174546									0.133	0.170573	0.244932	0.152199
							0.134	0.294874	0.367189	0.15575									0.134	0.116462	0.407808	0.17584									0.134	0.171875	0.24695	0.153356
							0.135	0.296016	0.368962	0.156574									0.135	0.117463	0.410205	0.177133									0.135	0.173177	0.248968	0.154514
							0.136	0.297158	0.370735	0.157397									0.136	0.118464	0.412603	0.178427									0.136	0.174479	0.250987	0.155671
							0.137	0.2983	0.372509	0.15822									0.137	0.119466	0.415	0.17972									0.137	0.175781	0.253005	0.156829
							0.138	0.299442	0.374282	0.159044									0.138	0.120467	0.417397	0.181014									0.138	0.177083	0.255023	0.157986
							0.139	0.300584	0.376055	0.159867									0.139	0.121469	0.419795	0.182308									0.139	0.178385	0.257042	0.159144
							0.14	0.301726	0.377829	0.160691									0.14	0.12247	0.422192	0.183601									0.14	0.179688	0.25906	0.160301
							0.141	0.302869	0.379602	0.161514									0.141	0.123472	0.424589	0.184895									0.141	0.18099	0.261078	0.161458
							0.142	0.304011	0.381376	0.162337									0.142	0.124473	0.426987	0.186188									0.142	0.182292	0.263097	0.162616
							0.143	0.305153	0.383149	0.163161									0.143	0.125475	0.429384	0.187482									0.143	0.183594	0.265115	0.163773
							0.144	0.306295	0.384922	0.163984									0.144	0.126476	0.431782	0.188775									0.144	0.184896	0.267133	0.164931
							0.145	0.307437	0.386696	0.164807									0.145	0.127478	0.434179	0.190069									0.145	0.186198	0.269152	0.166088
							0.146	0.308579	0.388469	0.165631									0.146	0.128479	0.436576	0.191362									0.146	0.1875	0.27117	0.167245
							0.147	0.309721	0.390243	0.166454									0.147	0.12948	0.438974	0.192656									0.147	0.188802	0.273188	0.168403
							0.148	0.310863	0.392016	0.167278									0.148	0.130482	0.441371	0.19395									0.148	0.190104	0.275206	0.16956
							0.149	0.312005	0.393789	0.168101									0.149	0.131483	0.443768	0.195243									0.149	0.191406	0.277225	0.170718
							0.15	0.313147	0.395563	0.168924									0.15	0.132485	0.446166	0.196537									0.15	0.192708	0.279243	0.171875
							0.151	0.313997	0.397056	0.169987									0.151	0.133486	0.44815	0.197848									0.151	0.194213	0.281151	0.173177
							0.152	0.314847	0.398549	0.171049									0.152	0.134488	0.450134	0.199158									0.152	0.195718	0.283058	0.174479
							0.153	0.315697	0.400042	0.172112									0.153	0.135489	0.452117	0.200469									0.153	0.197222	0.284965	0.175781
							0.154	0.316547	0.401535	0.173174									0.154	0.136491	0.454101	0.20178									0.154	0.198727	0.286873	0.177083
							0.155	0.317397	0.403028	0.174236									0.155	0.137492	0.456085	0.203091									0.155	0.200231	0.28878	0.178385
							0.156	0.318247	0.404521	0.175299									0.156	0.138494	0.458069	0.204402									0.156	0.201736	0.290688	0.179688
							0.157	0.319097	0.406014	0.176361									0.157	0.139495	0.460053	0.205713									0.157	0.203241	0.292595	0.18099
							0.158	0.319947	0.407507	0.177424									0.158	0.140497	0.462037	0.207024									0.158	0.204745	0.294503	0.182292
							0.159	0.320797	0.409	0.178486									0.159	0.141498	0.464021	0.208335									0.159	0.20625	0.29641	0.183594
							0.16	0.321647	0.410493	0.179548									0.16	0.142499	0.466005	0.209646									0.16	0.207755	0.298318	0.184896
							0.161	0.322497	0.411986	0.180611									0.161	0.143501	0.467989	0.210957									0.161	0.209259	0.300225	0.186198
							0.162	0.323347	0.413479	0.181673									0.162	0.144502	0.469973	0.212268									0.162	0.210764	0.302133	0.1875
							0.163	0.324197	0.414972	0.182736									0.163	0.145504	0.471956	0.213579									0.163	0.212269	0.30404	0.188802
							0.164	0.325046	0.416465	0.183798									0.164	0.146505	0.47394	0.21489									0.164	0.213773	0.305948	0.190104
							0.165	0.325896	0.417958	0.184861									0.165	0.147507	0.475924	0.216201									0.165	0.215278	0.307855	0.191406
							0.166	0.326746	0.419451	0.185923									0.166	0.148508	0.477908	0.217512									0.166	0.216782	0.309763	0.192708
							0.167	0.327596	0.420944	0.186985									0.167	0.14951	0.479892	0.218823									0.167	0.218287	0.31167	0.19401
							0.168	0.328446	0.422437	0.188048									0.168	0.150511	0.481876	0.220134									0.168	0.219792	0.313577	0.195313
							0.169	0.329296	0.42393	0.18911									0.169	0.151513	0.48386	0.221444									0.169	0.221296	0.315485	0.196615
							0.17	0.330146	0.425423	0.190173									0.17	0.152514	0.485844	0.222755									0.17	0.222801	0.317392	0.197917
							0.171	0.330996	0.426916	0.191235									0.171	0.153516	0.487828	0.224066									0.171	0.224306	0.3193	0.199219
							0.172	0.331846	0.428409	0.192297									0.172	0.154517	0.489812	0.225377									0.172	0.22581	0.321207	0.200521
							0.173	0.332696	0.429902	0.19336									0.173	0.155518	0.491796	0.226688									0.173	0.227315	0.323115	0.201823
							0.174	0.333546	0.431394	0.194422									0.174	0.15652	0.493779	0.227999									0.174	0.228819	0.325022	0.203125
							0.175	0.334396	0.432887	0.195485									0.175	0.157521	0.495763	0.22931									0.175	0.230324	0.32693	0.204427
							0.176	0.335246	0.43438	0.196547									0.176	0.158523	0.497747	0.230621									0.176	0.231829	0.328837	0.205729
							0.177	0.336096	0.435873	0.19761									0.177	0.159524	0.499731	0.231932									0.177	0.233333	0.330745	0.207031
							0.178	0.336946	0.437366	0.198672									0.178	0.160526	0.501715	0.233243									0.178	0.234838	0.332652	0.208333
							0.179	0.337795	0.438859	0.199734									0.179	0.161527	0.503699	0.234554									0.179	0.236343	0.33456	0.209635
							0.18	0.338645	0.440352	0.200797									0.18	0.162529	0.505683	0.235865									0.18	0.237847	0.336467	0.210938
							0.181	0.339336	0.441628	0.201965									0.181	0.163631	0.507307	0.237009									0.181	0.239236	0.338285	0.212008
							0.182	0.340027	0.442904	0.203134									0.182	0.164733	0.50893	0.238153									0.182	0.240625	0.340104	0.213079
							0.183	0.340717	0.44418	0.204303									0.183	0.165836	0.510554	0.239297									0.183	0.242014	0.341922	0.214149
							0.184	0.341408	0.445456	0.205471									0.184	0.166938	0.512178	0.240441									0.184	0.243403	0.34374	0.21522
							0.185	0.342098	0.446732	0.20664									0.185	0.16804	0.513801	0.241585									0.185	0.244792	0.345559	0.216291
							0.186	0.342789	0.448008	0.207809									0.186	0.169142	0.515425	0.242729									0.186	0.246181	0.347377	0.217361
							0.187	0.343479	0.449284	0.208977									0.187	0.170245	0.517049	0.243873									0.187	0.247569	0.349195	0.218432
							0.188	0.34417	0.45056	0.210146									0.188	0.171347	0.518672	0.245017									0.188	0.248958	0.351013	0.219502
							0.189	0.344861	0.451836	0.211315									0.189	0.172449	0.520296	0.246161									0.189	0.250347	0.352832	0.220573
							0.19	0.345551	0.453111	0.212483									0.19	0.173552	0.52192	0.247305									0.19	0.251736	0.35465	0.221644
							0.191	0.346242	0.454387	0.213652									0.191	0.174654	0.523543	0.248449									0.191	0.253125	0.356468	0.222714
							0.192	0.346932	0.455663	0.214821									0.192	0.175756	0.525167	0.249593									0.192	0.254514	0.358287	0.223785
							0.193	0.347623	0.456939	0.215989									0.193	0.176859	0.526791	0.250737									0.193	0.255903	0.360105	0.224855
							0.194	0.348313	0.458215	0.217158									0.194	0.177961	0.528414	0.251881									0.194	0.257292	0.361923	0.225926
							0.195	0.349004	0.459491	0.218327									0.195	0.179063	0.530038	0.253025									0.195	0.258681	0.363741	0.226997
							0.196	0.349695	0.460767	0.219495									0.196	0.180166	0.531662	0.254169									0.196	0.260069	0.36556	0.228067
							0.197	0.350385	0.462043	0.220664									0.197	0.181268	0.533285	0.255313									0.197	0.261458	0.367378	0.229138
							0.198	0.351076	0.463319	0.221833									0.198	0.18237	0.534909	0.256457									0.198	0.262847	0.369196	0.230208
							0.199	0.351766	0.464595	0.223001									0.199	0.183472	0.536533	0.257601									0.199	0.264236	0.371015	0.231279
							0.2	0.352457	0.46587	0.22417									0.2	0.184575	0.538156	0.258745									0.2	0.265625	0.372833	0.23235
							0.201	0.353147	0.467146	0.225339									0.201	0.185677	0.53978	0.259889									0.201	0.267014	0.374651	0.23342
							0.202	0.353838	0.468422	0.226507									0.202	0.186779	0.541404	0.261033									0.202	0.268403	0.37647	0.234491
							0.203	0.354529	0.469698	0.227676									0.203	0.187882	0.543027	0.262177									0.203	0.269792	0.378288	0.235561
							0.204	0.355219	0.470974	0.228845									0.204	0.188984	0.544651	0.263322									0.204	0.271181	0.380106	0.236632
							0.205	0.35591	0.47225	0.230013									0.205	0.190086	0.546275	0.264466									0.205	0.272569	0.381924	0.237703
							0.206	0.3566	0.473526	0.231182									0.206	0.191189	0.547899	0.26561									0.206	0.273958	0.383743	0.238773
							0.207	0.357291	0.474802	0.232351									0.207	0.192291	0.549522	0.266754									0.207	0.275347	0.385561	0.239844
							0.208	0.357981	0.476078	0.233519									0.208	0.193393	0.551146	0.267898									0.208	0.276736	0.387379	0.240914
							0.209	0.358672	0.477354	0.234688									0.209	0.194495	0.55277	0.269042									0.209	0.278125	0.389198	0.241985
							0.21	0.359363	0.478629	0.235857									0.21	0.195598	0.554393	0.270186									0.21	0.279514	0.391016	0.243056
							0.211	0.360478	0.479784	0.237078									0.211	0.196752	0.555806	0.271497									0.211	0.28099	0.392757	0.244126
							0.212	0.361594	0.480939	0.2383									0.212	0.197907	0.557218	0.272808									0.212	0.282465	0.394498	0.245197
							0.213	0.362709	0.482094	0.239522									0.213	0.199061	0.558631	0.274119									0.213	0.283941	0.396239	0.246267
							0.214	0.363825	0.483249	0.240744									0.214	0.200216	0.560043	0.275429									0.214	0.285417	0.397981	0.247338
							0.215	0.36494	0.484404	0.241965									0.215	0.20137	0.561456	0.27674									0.215	0.286892	0.399722	0.248409
							0.216	0.366056	0.485559	0.243187									0.216	0.202525	0.562868	0.278051									0.216	0.288368	0.401463	0.249479
							0.217	0.367171	0.486714	0.244409									0.217	0.203679	0.564281	0.279362									0.217	0.289844	0.403204	0.25055
							0.218	0.368287	0.487868	0.245631									0.218	0.204833	0.565693	0.280673									0.218	0.291319	0.404946	0.25162
							0.219	0.369402	0.489023	0.246853									0.219	0.205988	0.567106	0.281984									0.219	0.292795	0.406687	0.252691
							0.22	0.370518	0.490178	0.248074									0.22	0.207142	0.568518	0.283295									0.22	0.294271	0.408428	0.253762
							0.221	0.371633	0.491333	0.249296									0.221	0.208297	0.569931	0.284606									0.221	0.295747	0.410169	0.254832
							0.222	0.372749	0.492488	0.250518									0.222	0.209451	0.571343	0.285917									0.222	0.297222	0.41191	0.255903
							0.223	0.373865	0.493643	0.25174									0.223	0.210606	0.572756	0.287228									0.223	0.298698	0.413652	0.256973
							0.224	0.37498	0.494798	0.252961									0.224	0.21176	0.574168	0.288539									0.224	0.300174	0.415393	0.258044
							0.225	0.376096	0.495952	0.254183									0.225	0.212915	0.575581	0.28985									0.225	0.301649	0.417134	0.259115
							0.226	0.377211	0.497107	0.255405									0.226	0.214069	0.576993	0.291161									0.226	0.303125	0.418875	0.260185
							0.227	0.378327	0.498262	0.256627									0.227	0.215224	0.578406	0.292472									0.227	0.304601	0.420616	0.261256
							0.228	0.379442	0.499417	0.257849									0.228	0.216378	0.579818	0.293783									0.228	0.306076	0.422358	0.262326
							0.229	0.380558	0.500572	0.25907									0.229	0.217533	0.581231	0.295094									0.229	0.307552	0.424099	0.263397
							0.23	0.381673	0.501727	0.260292									0.23	0.218687	0.582643	0.296404									0.23	0.309028	0.42584	0.264468
							0.231	0.382789	0.502882	0.261514									0.231	0.219841	0.584056	0.297715									0.231	0.310503	0.427581	0.265538
							0.232	0.383904	0.504036	0.262736									0.232	0.220996	0.585469	0.299026									0.232	0.311979	0.429322	0.266609
							0.233	0.38502	0.505191	0.263958									0.233	0.22215	0.586881	0.300337									0.233	0.313455	0.431064	0.267679
							0.234	0.386135	0.506346	0.265179									0.234	0.223305	0.588294	0.301648									0.234	0.314931	0.432805	0.26875
							0.235	0.387251	0.507501	0.266401									0.235	0.224459	0.589706	0.302959									0.235	0.316406	0.434546	0.269821
							0.236	0.388367	0.508656	0.267623									0.236	0.225614	0.591119	0.30427									0.236	0.317882	0.436287	0.270891
							0.237	0.389482	0.509811	0.268845									0.237	0.226768	0.592531	0.305581									0.237	0.319358	0.438028	0.271962
							0.238	0.390598	0.510966	0.270066									0.238	0.227923	0.593944	0.306892									0.238	0.320833	0.43977	0.273032
							0.239	0.391713	0.512121	0.271288									0.239	0.229077	0.595356	0.308203									0.239	0.322309	0.441511	0.274103
							0.24	0.392829	0.513275	0.27251									0.24	0.230232	0.596769	0.309514									0.24	0.323785	0.443252	0.275174
							0.241	0.393758	0.514264	0.273891									0.241	0.231487	0.598036	0.31071									0.241	0.324971	0.444804	0.276331
							0.242	0.394688	0.515253	0.275272									0.242	0.232742	0.599303	0.311906									0.242	0.326157	0.446357	0.277488
							0.243	0.395618	0.516242	0.276653									0.243	0.233997	0.60057	0.313102									0.243	0.327344	0.447909	0.278646
							0.244	0.396547	0.517231	0.278035									0.244	0.235253	0.601837	0.314299									0.244	0.32853	0.449461	0.279803
							0.245	0.397477	0.51822	0.279416									0.245	0.236508	0.603104	0.315495									0.245	0.329716	0.451013	0.280961
							0.246	0.398406	0.519208	0.280797									0.246	0.237763	0.604371	0.316691									0.246	0.330903	0.452566	0.282118
							0.247	0.399336	0.520197	0.282178									0.247	0.239019	0.605638	0.317887									0.247	0.332089	0.454118	0.283275
							0.248	0.400266	0.521186	0.283559									0.248	0.240274	0.606905	0.319083									0.248	0.333275	0.45567	0.284433
							0.249	0.401195	0.522175	0.28494									0.249	0.241529	0.608172	0.32028									0.249	0.334462	0.457223	0.28559
							0.25	0.402125	0.523164	0.286321									0.25	0.242785	0.609439	0.321476									0.25	0.335648	0.458775	0.286748
							0.251	0.403054	0.524153	0.287703									0.251	0.24404	0.610706	0.322672									0.251	0.336834	0.460327	0.287905
							0.252	0.403984	0.525142	0.289084									0.252	0.245295	0.611973	0.323868									0.252	0.338021	0.461879	0.289063
							0.253	0.404914	0.52613	0.290465									0.253	0.246551	0.61324	0.325064									0.253	0.339207	0.463432	0.29022
							0.254	0.405843	0.527119	0.291846									0.254	0.247806	0.614507	0.326261									0.254	0.340394	0.464984	0.291377
							0.255	0.406773	0.528108	0.293227									0.255	0.249061	0.615774	0.327457									0.255	0.34158	0.466536	0.292535
							0.256	0.407703	0.529097	0.294608									0.256	0.250316	0.617041	0.328653									0.256	0.342766	0.468088	0.293692
							0.257	0.408632	0.530086	0.295989									0.257	0.251572	0.618308	0.329849									0.257	0.343953	0.469641	0.29485
							0.258	0.409562	0.531075	0.297371									0.258	0.252827	0.619575	0.331045									0.258	0.345139	0.471193	0.296007
							0.259	0.410491	0.532064	0.298752									0.259	0.254082	0.620842	0.332241									0.259	0.346325	0.472745	0.297164
							0.26	0.411421	0.533052	0.300133									0.26	0.255338	0.622109	0.333438									0.26	0.347512	0.474298	0.298322
							0.261	0.412351	0.534041	0.301514									0.261	0.256593	0.623376	0.334634									0.261	0.348698	0.47585	0.299479
							0.262	0.41328	0.53503	0.302895									0.262	0.257848	0.624643	0.33583									0.262	0.349884	0.477402	0.300637
							0.263	0.41421	0.536019	0.304276									0.263	0.259104	0.62591	0.337026									0.263	0.351071	0.478954	0.301794
							0.264	0.415139	0.537008	0.305657									0.264	0.260359	0.627177	0.338222									0.264	0.352257	0.480507	0.302951
							0.265	0.416069	0.537997	0.307039									0.265	0.261614	0.628444	0.339419									0.265	0.353443	0.482059	0.304109
							0.266	0.416999	0.538985	0.30842									0.266	0.262869	0.629711	0.340615									0.266	0.35463	0.483611	0.305266
							0.267	0.417928	0.539974	0.309801									0.267	0.264125	0.630978	0.341811									0.267	0.355816	0.485163	0.306424
							0.268	0.418858	0.540963	0.311182									0.268	0.26538	0.632245	0.343007									0.268	0.357002	0.486716	0.307581
							0.269	0.419788	0.541952	0.312563									0.269	0.266635	0.633512	0.344203									0.269	0.358189	0.488268	0.308738
							0.27	0.420717	0.542941	0.313944									0.27	0.267891	0.634779	0.3454									0.27	0.359375	0.48982	0.309896
							0.271	0.42178	0.543914	0.315166									0.271	0.269122	0.635914	0.346676									0.271	0.360475	0.491269	0.31114
							0.272	0.422842	0.544888	0.316388									0.272	0.270353	0.63705	0.347952									0.272	0.361574	0.492718	0.312384
							0.273	0.423904	0.545861	0.31761									0.273	0.271584	0.638186	0.349228									0.273	0.362674	0.494167	0.313628
							0.274	0.424967	0.546834	0.318831									0.274	0.272815	0.639321	0.350504									0.274	0.363773	0.495616	0.314873
							0.275	0.426029	0.547807	0.320053									0.275	0.274045	0.640457	0.35178									0.275	0.364873	0.497065	0.316117
							0.276	0.427092	0.548781	0.321275									0.276	0.275276	0.641593	0.353057									0.276	0.365972	0.498514	0.317361
							0.277	0.428154	0.549754	0.322497									0.277	0.276507	0.642728	0.354333									0.277	0.367072	0.499963	0.318605
							0.278	0.429216	0.550727	0.323718									0.278	0.277738	0.643864	0.355609									0.278	0.368171	0.501412	0.31985
							0.279	0.430279	0.551701	0.32494									0.279	0.278969	0.645	0.356885									0.279	0.369271	0.502861	0.321094
							0.28	0.431341	0.552674	0.326162									0.28	0.2802	0.646136	0.358161									0.28	0.37037	0.50431	0.322338
							0.281	0.432404	0.553647	0.327384									0.281	0.281431	0.647271	0.359437									0.281	0.37147	0.505759	0.323582
							0.282	0.433466	0.554621	0.328606									0.282	0.282662	0.648407	0.360714									0.282	0.372569	0.507208	0.324826
							0.283	0.434529	0.555594	0.329827									0.283	0.283893	0.649543	0.36199									0.283	0.373669	0.508657	0.326071
							0.284	0.435591	0.556567	0.331049									0.284	0.285124	0.650678	0.363266									0.284	0.374769	0.510106	0.327315
							0.285	0.436653	0.55754	0.332271									0.285	0.286355	0.651814	0.364542									0.285	0.375868	0.511555	0.328559
							0.286	0.437716	0.558514	0.333493									0.286	0.287586	0.65295	0.365818									0.286	0.376968	0.513004	0.329803
							0.287	0.438778	0.559487	0.334714									0.287	0.288817	0.654085	0.367094									0.287	0.378067	0.514453	0.331047
							0.288	0.439841	0.56046	0.335936									0.288	0.290048	0.655221	0.368371									0.288	0.379167	0.515902	0.332292
							0.289	0.440903	0.561434	0.337158									0.289	0.291279	0.656357	0.369647									0.289	0.380266	0.517351	0.333536
							0.29	0.441965	0.562407	0.33838									0.29	0.29251	0.657492	0.370923									0.29	0.381366	0.5188	0.33478
							0.291	0.443028	0.56338	0.339602									0.291	0.293741	0.658628	0.372199									0.291	0.382465	0.520249	0.336024
							0.292	0.44409	0.564354	0.340823									0.292	0.294972	0.659764	0.373475									0.292	0.383565	0.521698	0.337269
							0.293	0.445153	0.565327	0.342045									0.293	0.296203	0.6609	0.374751									0.293	0.384664	0.523147	0.338513
							0.294	0.446215	0.5663	0.343267									0.294	0.297434	0.662035	0.376028									0.294	0.385764	0.524596	0.339757
							0.295	0.447278	0.567274	0.344489									0.295	0.298665	0.663171	0.377304									0.295	0.386863	0.526045	0.341001
							0.296	0.44834	0.568247	0.34571									0.296	0.299896	0.664307	0.37858									0.296	0.387963	0.527494	0.342245
							0.297	0.449402	0.56922	0.346932									0.297	0.301127	0.665442	0.379856									0.297	0.389063	0.528943	0.34349
							0.298	0.450465	0.570193	0.348154									0.298	0.302358	0.666578	0.381132									0.298	0.390162	0.530392	0.344734
							0.299	0.451527	0.571167	0.349376									0.299	0.303589	0.667714	0.382408									0.299	0.391262	0.531841	0.345978
							0.3	0.45259	0.57214	0.350598									0.3	0.30482	0.668849	0.383685									0.3	0.392361	0.53329	0.347222
							0.301	0.45328	0.573016	0.352138									0.301	0.305946	0.669911	0.384877									0.301	0.393345	0.534537	0.348206
							0.302	0.453971	0.573892	0.353679									0.302	0.307073	0.670973	0.38607									0.302	0.394329	0.535785	0.34919
							0.303	0.454661	0.574768	0.355219									0.303	0.308199	0.672035	0.387263									0.303	0.395313	0.537032	0.350174
							0.304	0.455352	0.575645	0.35676									0.304	0.309326	0.673098	0.388455									0.304	0.396296	0.53828	0.351157
							0.305	0.456042	0.576521	0.3583									0.305	0.310453	0.67416	0.389648									0.305	0.39728	0.539527	0.352141
							0.306	0.456733	0.577397	0.359841									0.306	0.311579	0.675222	0.390841									0.306	0.398264	0.540775	0.353125
							0.307	0.457424	0.578273	0.361381									0.307	0.312706	0.676284	0.392034									0.307	0.399248	0.542022	0.354109
							0.308	0.458114	0.579149	0.362922									0.308	0.313833	0.677346	0.393226									0.308	0.400231	0.54327	0.355093
							0.309	0.458805	0.580025	0.364462									0.309	0.314959	0.678408	0.394419									0.309	0.401215	0.544517	0.356076
							0.31	0.459495	0.580901	0.366003									0.31	0.316086	0.67947	0.395612									0.31	0.402199	0.545765	0.35706
							0.311	0.460186	0.581778	0.367543									0.311	0.317213	0.680532	0.396804									0.311	0.403183	0.547012	0.358044
							0.312	0.460876	0.582654	0.369084									0.312	0.318339	0.681594	0.397997									0.312	0.404167	0.54826	0.359028
							0.313	0.461567	0.58353	0.370624									0.313	0.319466	0.682656	0.39919									0.313	0.40515	0.549507	0.360012
							0.314	0.462258	0.584406	0.372165									0.314	0.320593	0.683718	0.400383									0.314	0.406134	0.550754	0.360995
							0.315	0.462948	0.585282	0.373705									0.315	0.321719	0.68478	0.401575									0.315	0.407118	0.552002	0.361979
							0.316	0.463639	0.586158	0.375246									0.316	0.322846	0.685842	0.402768									0.316	0.408102	0.553249	0.362963
							0.317	0.464329	0.587034	0.376786									0.317	0.323972	0.686904	0.403961									0.317	0.409086	0.554497	0.363947
							0.318	0.46502	0.587911	0.378327									0.318	0.325099	0.687966	0.405153									0.318	0.410069	0.555744	0.364931
							0.319	0.46571	0.588787	0.379867									0.319	0.326226	0.689028	0.406346									0.319	0.411053	0.556992	0.365914
							0.32	0.466401	0.589663	0.381408									0.32	0.327352	0.69009	0.407539									0.32	0.412037	0.558239	0.366898
							0.321	0.467092	0.590539	0.382948									0.321	0.328479	0.691152	0.408731									0.321	0.413021	0.559487	0.367882
							0.322	0.467782	0.591415	0.384489									0.322	0.329606	0.692214	0.409924									0.322	0.414005	0.560734	0.368866
							0.323	0.468473	0.592291	0.386029									0.323	0.330732	0.693276	0.411117									0.323	0.414988	0.561982	0.36985
							0.324	0.469163	0.593167	0.38757									0.324	0.331859	0.694338	0.41231									0.324	0.415972	0.563229	0.370833
							0.325	0.469854	0.594044	0.38911									0.325	0.332986	0.6954	0.413502									0.325	0.416956	0.564477	0.371817
							0.326	0.470544	0.59492	0.390651									0.326	0.334112	0.696463	0.414695									0.326	0.41794	0.565724	0.372801
							0.327	0.471235	0.595796	0.392191									0.327	0.335239	0.697525	0.415888									0.327	0.418924	0.566971	0.373785
							0.328	0.471926	0.596672	0.393732									0.328	0.336366	0.698587	0.41708									0.328	0.419907	0.568219	0.374769
							0.329	0.472616	0.597548	0.395272									0.329	0.337492	0.699649	0.418273									0.329	0.420891	0.569466	0.375752
							0.33	0.473307	0.598424	0.396813									0.33	0.338619	0.700711	0.419466									0.33	0.421875	0.570714	0.376736
							0.331	0.474183	0.599291	0.398194									0.331	0.340041	0.701664	0.420568									0.331	0.422569	0.571782	0.377546
							0.332	0.47506	0.600158	0.399575									0.332	0.341463	0.702618	0.42167									0.332	0.423264	0.57285	0.378356
							0.333	0.475936	0.601024	0.400956									0.333	0.342885	0.703572	0.422773									0.333	0.423958	0.573918	0.379167
							0.334	0.476813	0.601891	0.402337									0.334	0.344308	0.704526	0.423875									0.334	0.424653	0.574986	0.379977
							0.335	0.477689	0.602758	0.403718									0.335	0.34573	0.70548	0.424977									0.335	0.425347	0.576054	0.380787
							0.336	0.478566	0.603624	0.4051									0.336	0.347152	0.706433	0.42608									0.336	0.426042	0.577122	0.381597
							0.337	0.479442	0.604491	0.406481									0.337	0.348574	0.707387	0.427182									0.337	0.426736	0.578191	0.382407
							0.338	0.480319	0.605358	0.407862									0.338	0.349997	0.708341	0.428284									0.338	0.427431	0.579259	0.383218
							0.339	0.481195	0.606225	0.409243									0.339	0.351419	0.709295	0.429387									0.339	0.428125	0.580327	0.384028
							0.34	0.482072	0.607091	0.410624									0.34	0.352841	0.710249	0.430489									0.34	0.428819	0.581395	0.384838
							0.341	0.482948	0.607958	0.412005									0.341	0.354263	0.711202	0.431591									0.341	0.429514	0.582463	0.385648
							0.342	0.483825	0.608825	0.413386									0.342	0.355685	0.712156	0.432694									0.342	0.430208	0.583531	0.386458
							0.343	0.484701	0.609691	0.414768									0.343	0.357108	0.71311	0.433796									0.343	0.430903	0.584599	0.387269
							0.344	0.485578	0.610558	0.416149									0.344	0.35853	0.714064	0.434898									0.344	0.431597	0.585667	0.388079
							0.345	0.486454	0.611425	0.41753									0.345	0.359952	0.715018	0.436									0.345	0.432292	0.586735	0.388889
							0.346	0.487331	0.612292	0.418911									0.346	0.361374	0.715972	0.437103									0.346	0.432986	0.587803	0.389699
							0.347	0.488207	0.613158	0.420292									0.347	0.362796	0.716925	0.438205									0.347	0.433681	0.588872	0.390509
							0.348	0.489084	0.614025	0.421673									0.348	0.364219	0.717879	0.439307									0.348	0.434375	0.58994	0.391319
							0.349	0.48996	0.614892	0.423054									0.349	0.365641	0.718833	0.44041									0.349	0.435069	0.591008	0.39213
							0.35	0.490837	0.615758	0.424436									0.35	0.367063	0.719787	0.441512									0.35	0.435764	0.592076	0.39294
							0.351	0.491713	0.616625	0.425817									0.351	0.368485	0.720741	0.442614									0.351	0.436458	0.593144	0.39375
							0.352	0.49259	0.617492	0.427198									0.352	0.369908	0.721694	0.443717									0.352	0.437153	0.594212	0.39456
							0.353	0.493466	0.618358	0.428579									0.353	0.37133	0.722648	0.444819									0.353	0.437847	0.59528	0.39537
							0.354	0.494343	0.619225	0.42996									0.354	0.372752	0.723602	0.445921									0.354	0.438542	0.596348	0.396181
							0.355	0.495219	0.620092	0.431341									0.355	0.374174	0.724556	0.447023									0.355	0.439236	0.597416	0.396991
							0.356	0.496096	0.620959	0.432722									0.356	0.375596	0.72551	0.448126									0.356	0.439931	0.598485	0.397801
							0.357	0.496972	0.621825	0.434104									0.357	0.377019	0.726463	0.449228									0.357	0.440625	0.599553	0.398611
							0.358	0.497849	0.622692	0.435485									0.358	0.378441	0.727417	0.45033									0.358	0.441319	0.600621	0.399421
							0.359	0.498725	0.623559	0.436866									0.359	0.379863	0.728371	0.451433									0.359	0.442014	0.601689	0.400231
							0.36	0.499602	0.624425	0.438247									0.36	0.381285	0.729325	0.452535									0.36	0.442708	0.602757	0.401042
							0.361	0.500531	0.625179	0.439363									0.361	0.382899	0.730132	0.453658									0.361	0.443519	0.603674	0.402025
							0.362	0.501461	0.625933	0.440478									0.362	0.384512	0.73094	0.454781									0.362	0.444329	0.604592	0.403009
							0.363	0.50239	0.626687	0.441594									0.363	0.386126	0.731747	0.455904									0.363	0.445139	0.605509	0.403993
							0.364	0.50332	0.627441	0.442709									0.364	0.387739	0.732554	0.457028									0.364	0.445949	0.606427	0.404977
							0.365	0.50425	0.628195	0.443825									0.365	0.389353	0.733362	0.458151									0.365	0.446759	0.607344	0.405961
							0.366	0.505179	0.628949	0.44494									0.366	0.390966	0.734169	0.459274									0.366	0.447569	0.608262	0.406944
							0.367	0.506109	0.629703	0.446056									0.367	0.392579	0.734977	0.460397									0.367	0.44838	0.609179	0.407928
							0.368	0.507039	0.630457	0.447171									0.368	0.394193	0.735784	0.46152									0.368	0.44919	0.610097	0.408912
							0.369	0.507968	0.631211	0.448287									0.369	0.395806	0.736591	0.462643									0.369	0.45	0.611014	0.409896
							0.37	0.508898	0.631965	0.449402									0.37	0.39742	0.737399	0.463767									0.37	0.45081	0.611932	0.41088
							0.371	0.509827	0.632719	0.450518									0.371	0.399033	0.738206	0.46489									0.371	0.45162	0.612849	0.411863
							0.372	0.510757	0.633473	0.451633									0.372	0.400647	0.739014	0.466013									0.372	0.452431	0.613766	0.412847
							0.373	0.511687	0.634227	0.452749									0.373	0.40226	0.739821	0.467136									0.373	0.453241	0.614684	0.413831
							0.374	0.512616	0.634981	0.453865									0.374	0.403874	0.740628	0.468259									0.374	0.454051	0.615601	0.414815
							0.375	0.513546	0.635735	0.45498									0.375	0.405487	0.741436	0.469382									0.375	0.454861	0.616519	0.415799
							0.376	0.514475	0.636489	0.456096									0.376	0.407101	0.742243	0.470506									0.376	0.455671	0.617436	0.416782
							0.377	0.515405	0.637243	0.457211									0.377	0.408714	0.743051	0.471629									0.377	0.456481	0.618354	0.417766
							0.378	0.516335	0.637997	0.458327									0.378	0.410328	0.743858	0.472752									0.378	0.457292	0.619271	0.41875
							0.379	0.517264	0.638751	0.459442									0.379	0.411941	0.744665	0.473875									0.379	0.458102	0.620189	0.419734
							0.38	0.518194	0.639505	0.460558									0.38	0.413554	0.745473	0.474998									0.38	0.458912	0.621106	0.420718
							0.381	0.519124	0.640259	0.461673									0.381	0.415168	0.74628	0.476121									0.381	0.459722	0.622024	0.421701
							0.382	0.520053	0.641013	0.462789									0.382	0.416781	0.747088	0.477245									0.382	0.460532	0.622941	0.422685
							0.383	0.520983	0.641767	0.463904									0.383	0.418395	0.747895	0.478368									0.383	0.461343	0.623858	0.423669
							0.384	0.521912	0.642521	0.46502									0.384	0.420008	0.748702	0.479491									0.384	0.462153	0.624776	0.424653
							0.385	0.522842	0.643275	0.466135									0.385	0.421622	0.74951	0.480614									0.385	0.462963	0.625693	0.425637
							0.386	0.523772	0.644029	0.467251									0.386	0.423235	0.750317	0.481737									0.386	0.463773	0.626611	0.42662
							0.387	0.524701	0.644783	0.468367									0.387	0.424849	0.751125	0.48286									0.387	0.464583	0.627528	0.427604
							0.388	0.525631	0.645537	0.469482									0.388	0.426462	0.751932	0.483984									0.388	0.465394	0.628446	0.428588
							0.389	0.52656	0.646291	0.470598									0.389	0.428076	0.752739	0.485107									0.389	0.466204	0.629363	0.429572
							0.39	0.52749	0.647045	0.471713									0.39	0.429689	0.753547	0.48623									0.39	0.467014	0.630281	0.430556
[truncated: 2,819 more rows]

## Sheet: H. S4 Fig Data
TABLE H
S4A Fig
Normalized Frequency <0.1 µm plot	STX3	SNAP25	PDC	Rho-GFP	Rho-GFP-1D4	Rho-C-1D4	Rho-C-4D2		Mean values calculated below
	2.608	2.05263	1.18758	2.76961	1.48351	1.57854	1.10576
	3.52922	2.28	0.767413	0.600001	1.45685	0.973368	1.27494		Violin plots and median values generated using PlotsofData (https://huygens.science.uva.nl/PlotsOfData/)
	2.79086	2.00549	0.997522	0.937725	1.88434	1.16666	0.87261
	3.25894	2.66667	1.03864	0.840425	2.09367	1.12766	0.884614
	2.29019	1.31863	0.912249	1.08267	1.65281	1.75901	1.50489
	1.93257	1.65238	1.2363	1.20444	1.58071	0.693203	1.47507
	2.11529	1.8625	0.760764	1.13062	1.30979	1.05	0.907966
	2.39572	2.46542	0.927713	1.50525	1.90377	0.869664	1.80963
	2.02445	2.4595	0.600003	0.490261	1.88434	0.589786	1.88344
	2.47838	2.54138	0.723657	1.53526	2.34127	1.00363	1.36344
	1.58359	1.82184	0.844034	1.23643	1.1616	1.64445	1.84243
	1.54924	1.4137	1.0019	0.996985	2.01432	1.31008	0.785712
	2.01584	2.33792	0.956521	1.53526	1.8879	1.96295	2.81112
	2.16797	1.877	0.796413	0.523918		0.61652	0.4
	2.56066	1.80332	1.0358	0.478541		1.38298	0.752692
	2.78413	2.79879	0.804169	0.982993		0.785969	0.466338
	1.72115	1.897	0.888888	0.987446		2.24528	0.57837
	2.63177	1.84813	0.543981	1.35325		1.13004	0.688443
	2.10629	2.0498	0.55736	0.987947		0.827348	0.938345
	2.17013	1.40205	0.526987	0.837057		1.25	1.5273
	2.47799	1.94321	0.89206	1.0789		1.06977	0.745339
	2.63141	1.81407	0.570508	1.56251			0.781354
	3.03827	2.30476	0.687122	1.15481			0.979282
	2.59031	1.85366	0.671597	1.12227			0.666667
	2.83663	1.77037	0.645322	1.51852			1.36207
	2.59586	2.25889	0.47482	1.075
	2.7201	2.66895	0.600675	1.11924
	3.47608	2.62296	0.536538	2.5046
	3.27683	1.8419	0.582535	0.69531
	2.47879	1.95253	0.357142	0.65823
	1.99159	1.62347	1.52164	1.45683
	1.76876			1.16693
	1.91556			1.61111
	1.78618			1.2837
	2.26305			0.619837
	2.05073			0.609376
	2.31245			0.697095
	1.44576			0.881355
	2.46695			1.02392
	2.0828			0.670472
	2.67829
	1.7996
	1.92388
	2.46771
	2.42105
	2.07826
	3.33238
	2.15147
	1.66774
	2.21331
	2.03252
	2.3196
	2.70009
	3.5891
	2.26044
	1.55078
	3.17411
	3.07291
	2.39925
	2.82367
	2.57776
	2.69246
	4.22942
	3.30154
	1.318
	1.45613
	1.62194
	1.36497
	1.50521
	1.56087
	1.16021
	2.61487
	1.9936
	1.79469
	2.61487
	1.22223
	1.22866
	1.52928
	1.6466
	1.46959
	1.41572
	1.78739
	1.7311
	1.47707
	1.95997
	1.18829
	1.68483
	1.17309
	1.91098
	2.13857
	1.67421
	1.46152
	1.42289
	1.09903
	1.11528
	1.13392
	0.753864
	0.894396
	0.851745
	1.20441
	2.03686
	1.78293
	2.01567
	1.80002
	2.03425
	1.43986
	1.65118
	1.69454
	1.69147
	3.28383
	2.42329
	1.67048
	2.15925
	1.84862
	1.60762
	2.37317
	3.48167
	2.14283
	2.59591
	2.1153
	1.92562
	1.99237
	1.64557
	2.32878
	1.90328
	1.68237
	2.10783
	1.75988
	2.05765
	1.38529
	2.33803
	1.87913
	2.13546
	2.57295
	1.57021
	2.60512
	2.457
	2.20691
	2.77778
	1.70976
	2.35235
	1.71918
	1.85078
	1.77167
	3.0287
	1.79115
	2.07301
	1.70686
	1.11871
	1.73657
	2.66756
	2.23311
	2.67753
	1.58829
	1.31605
	1.21945
	2.63224
	2.23311
	1.9978
	1.91056
	1.74315
MEANS	2.0796	2.039	0.795092	1.11315	1.74268	1.19223	1.13631
S4B Fig
Normalized Frequency <0.3 µm plot	STX3	SNAP25	PDC	Rho-GFP	Rho-GFP-1D4	Rho-C-1D4	Rho-C-4D2		Mean values calculated below
	1.83632	1.60465	1.17278	1.78905	1.28128	1.16835	0.995688
	2.07992	1.68862	0.698841	0.609689	1.37291	1.25686	1.13274		Violin plots and median values generated using PlotsofData (https://huygens.science.uva.nl/PlotsOfData/)
	2.09094	1.78876	0.997297	1.56964	1.42255	0.884091	0.803195
	2.39103	1.90694	0.949542	1.20798	1.58981	1.10593	0.894317
	1.5111	1.5453	0.963186	1.36036	1.57502	1.27809	1.18518
	1.33465	1.21154	1.2363	1.29162	1.44224	0.81281	1.26651
	1.87168	1.53803	0.882883	1.15092	1.01285	1.04756	1.32924
	1.87863	1.85204	0.972098	1.25357	1.53638	0.964927	1.40223
	1.91406	2.00836	0.870397	0.76185	1.42255	0.97844	1.29299
	2.02226	1.98623	0.990807	1.44974	1.53125	1.0267	1.18035
	1.63629	1.59871	0.833876	1.07273	1.30702	1.09108	1.34607
	1.35703	1.2	0.958923	0.996985	1.38923	1.29843	0.881302
	1.84745	1.87508	0.849339	0.785448	1.28618	1.25494	2.01107
	1.8097	1.72823	0.848331	0.594609		0.724798	0.374237
	2.51909	2.04122	0.938574	0.643836		1.28133	0.675676
	1.74792	1.69261	0.986199	1.1615		0.779414	0.573669
	1.54653	1.63883	1.16	0.997091		1.44083	0.60645
	1.82607	1.33185	0.834862	1.18198		1.13285	0.739503
	1.6999	1.55056	0.900224	1.05368		0.937861	0.861048
	1.31993	1.08788	0.634594	0.908884		1.2871	1.23026
	1.7045	1.40566	1.04015	1.18438		1.68347	0.724326
	1.69402	1.30746	1.16793	1.51593			0.752829
	2.02069	1.73846	0.947415	1.24512			0.814797
	1.85487	1.65892	0.690611	0.976261			0.770734
	1.68274	1.32887	0.610221	1.26592			1.26687
	1.672	1.5013	0.899194	1.12664
	1.68701	1.60942	0.983611	1.09932
	1.95198	1.85633	0.598085	1.77153
	1.88507	1.40497	0.862163	0.996537
	1.66341	1.42892	0.858107	1.35502
	1.36552	1.31615	1.3016	1.48218
	1.43208			1.25526
	1.57027			2.23815
	1.6348			1.46227
	1.79502			0.731542
	1.66562			1.08138
	2.31245			0.917404
	1.30015			1.26692
	1.56545			1.08017
	1.36389			0.847824
	1.95949
	1.85797
	1.34359
	1.58311
	1.59641
	1.41701
	2.19479
	1.58678
	1.35036
	1.68343
	1.605
	1.6003
	1.92885
	2.40358
	1.60811
	1.24502
	2.26899
	1.8518
	1.65192
	2.08417
	1.85085
	2.01474
	2.04556
	1.76376
	1.75864
	1.70356
	1.81369
	1.27839
	1.52032
	1.56412
	1.28813
	1.85047
	1.48587
	1.79469
	1.88207
	1.45318
	1.60592
	1.68851
	1.56896
	1.72345
	1.76406
	1.96142
	1.68143
	1.47442
	1.70311
	1.30283
	1.67993
	1.30869
	1.37624
	1.59792
	1.70099
	1.62056
	1.73673
	1.31
	1.81652
	1.47977
	1.6067
	1.53466
	1.44297
	1.42174
	2.03046
	1.99911
	1.84528
	1.4099
	1.80991
	1.28752
	1.25654
	1.30066
	1.37292
	2.29047
	1.7363
	1.31806
	1.48118
	1.44885
	1.38913
	1.89127
	1.99986
	1.40862
	1.89437
	1.6323
	1.55836
	1.61546
	1.27645
	1.77785
	1.53653
	1.4987
	1.93354
	1.62178
	1.50966
	1.32449
	1.64891
	1.52012
	1.39268
	1.78207
	1.29558
	1.65049
	1.58535
	1.57781
	1.77985
	1.66541
	1.58931
	1.28519
	1.49177
	1.32079
	1.66767
	1.25328
	1.39282
	1.38628
	1.62918
	1.72072
	2.00828
	1.65598
	1.98775
	1.62524
	1.63784
	1.22814
	1.75865
	1.65598
	1.52991
	1.8263
	1.46393
	1.1776
MEANS	1.65867	1.59458	0.923811	1.16852	1.39764	1.11599	1.00445
